# Supplementary material for: Converting copper sulfide to copper with surface sulfur for electrocatalytic alkyne semi-hydrogenation with water
Source: Nat Commun. 2021 Jun 23;12:3881. doi: 10.1038/s41467-021-24059-y (PMC8222359; doi:10.1038/s41467-021-24059-y)
Supplement: Supplementary file 3 — Source Data [file 41467_2021_24059_MOESM3_ESM.xlsx]

## Sheet: Fig. 2
Fig						Fig. 2c						Fig. 2e
						CuS			Cu-S			CuS					Cu-S
E （V）	j(lsv1)	j(lsv2)	j(lsv3)	j(lsv4)		2θ	intensity		2θ	intensity		bingding energy (eV)	fit	peak1	peak2		bingding energy (eV)	fit	peak1	peak2	peak3
-0.7	-2.31324	-0.84656	-0.1998	-0.19832		10	602.455		10	2520.92		176.6	1306.9	1298.09	1305.05		176.3	474.754	473.225	473.921	473.732
-0.701	-2.34136	-0.85988	-0.21164	-0.21164		10.01	513.247		10.01	2441.55		176.5	1304.96	1296.02	1303.09		176.2	474.706	473.148	473.855	473.669
-0.702	-2.368	-0.86876	-0.21756	-0.21608		10.02	639.22		10.02	2359.61		176.4	1303.03	1293.96	1301.13		176.1	474.658	473.071	473.789	473.606
-0.703	-2.39168	-0.87764	-0.22644	-0.21904		10.03	596.72		10.03	2350.11		176.3	1301.11	1291.89	1299.18		176	474.611	472.994	473.722	473.543
-0.704	-2.41832	-0.88652	-0.2368	-0.23088		10.04	669.661		10.04	2470.62		176.2	1299.19	1289.82	1297.23		175.9	474.565	472.916	473.655	473.48
-0.705	-2.44496	-0.8954	-0.2442	-0.23384		10.05	620.101		10.05	2510.72		176.1	1297.27	1287.75	1295.28		175.8	474.519	472.837	473.588	473.418
-0.706	-2.46864	-0.9102	-0.2516	-0.24272		10.06	511.346		10.06	2402.41		176	1295.35	1285.69	1293.34		175.7	474.473	472.757	473.52	473.355
-0.707	-2.49528	-0.91908	-0.259	-0.2516		10.07	615.412		10.07	2321.15		175.9	1293.45	1283.62	1291.4		175.6	474.427	472.677	473.452	473.292
-0.708	-2.51896	-0.92352	-0.2664	-0.25308		10.08	613.316		10.08	2323.21		175.8	1291.54	1281.56	1289.47		175.5	474.382	472.596	473.384	473.229
-0.709	-2.5456	-0.93684	-0.2812	-0.26492		10.09	612.673		10.09	2338.61		175.7	1289.64	1279.5	1287.54		175.4	474.338	472.514	473.315	473.166
-0.71	-2.5678	-0.94572	-0.28564	-0.27232		10.1	646.477		10.1	2252.1		175.6	1287.75	1277.43	1285.61		175.3	474.294	472.432	473.246	473.103
-0.711	-2.59148	-0.9546	-0.296	-0.27528		10.11	583.323		10.11	2367.67		175.5	1285.86	1275.37	1283.69		175.2	474.251	472.349	473.177	473.041
-0.712	-2.61812	-0.9694	-0.30636	-0.28564		10.12	625.067		10.12	2361.37		175.4	1283.97	1273.31	1281.77		175.1	474.208	472.266	473.108	472.979
-0.713	-2.64032	-0.97384	-0.3108	-0.29156		10.13	569.923		10.13	2446.76		175.3	1282.09	1271.25	1279.85		175	474.167	472.183	473.038	472.918
-0.714	-2.66844	-0.98716	-0.32264	-0.29896		10.14	539.627		10.14	2413.03		175.2	1280.21	1269.19	1277.94		174.9	474.127	472.098	472.969	472.857
-0.715	-2.69064	-1.00048	-0.333	-0.30784		10.15	616.602		10.15	2375.28		175.1	1278.35	1267.13	1276.04		174.8	474.088	472.014	472.899	472.797
-0.716	-2.71432	-1.00492	-0.33892	-0.3108		10.16	626.146		10.16	2386.98		175	1276.48	1265.07	1274.14		174.7	474.05	471.929	472.83	472.737
-0.717	-2.74096	-1.01824	-0.34928	-0.32412		10.17	646.98		10.17	2342.29		174.9	1274.63	1263.01	1272.24		174.6	474.013	471.843	472.76	472.678
-0.718	-2.76316	-1.03304	-0.35668	-0.32856		10.18	590.554		10.18	2384.14		174.8	1272.77	1260.96	1270.36		174.5	473.977	471.757	472.689	472.62
-0.719	-2.79128	-1.04636	-0.37444	-0.34336		10.19	600.31		10.19	2306.31		174.7	1270.93	1258.9	1268.47		174.4	473.943	471.67	472.619	472.562
-0.72	-2.81792	-1.05968	-0.38332	-0.34928		10.2	712.461		10.2	2349.3		174.6	1269.09	1256.85	1266.59		174.3	473.91	471.582	472.548	472.505
-0.721	-2.83568	-1.05968	-0.38332	-0.35076		10.21	604.399		10.21	2446.89		174.5	1267.26	1254.79	1264.72		174.2	473.878	471.494	472.477	472.449
-0.722	-2.85936	-1.073	-0.39516	-0.35816		10.22	584.538		10.22	2389.03		174.4	1265.44	1252.74	1262.86		174.1	473.848	471.405	472.406	472.394
-0.723	-2.886	-1.08632	-0.40256	-0.36704		10.23	603.937		10.23	2423.34		174.3	1263.62	1250.69	1261		174	473.821	471.317	472.336	472.34
-0.724	-2.90968	-1.09668	-0.40996	-0.37		10.24	501.263		10.24	2374.74		174.2	1261.81	1248.64	1259.14		173.9	473.795	471.227	472.266	472.288
-0.725	-2.93188	-1.10556	-0.4218	-0.38184		10.25	675.108		10.25	2425.24		174.1	1260.01	1246.59	1257.3		173.8	473.772	471.138	472.195	472.238
-0.726	-2.95408	-1.11444	-0.43068	-0.3848		10.26	610.644		10.26	2358.8		174	1258.22	1244.54	1255.46		173.7	473.751	471.047	472.125	472.189
-0.727	-2.97776	-1.12776	-0.4366	-0.39368		10.27	602.03		10.27	2328.31		173.9	1256.43	1242.49	1253.62		173.6	473.733	470.957	472.055	472.142
-0.728	-3.0044	-1.13664	-0.44844	-0.40256		10.28	625.617		10.28	2366.56		173.8	1254.66	1240.45	1251.8		173.5	473.718	470.866	471.986	472.097
-0.729	-3.0266	-1.14996	-0.45436	-0.407		10.29	641.555		10.29	2394.6		173.7	1252.89	1238.4	1249.98		173.4	473.706	470.776	471.917	472.055
-0.73	-3.05028	-1.16032	-0.46472	-0.41588		10.3	639.268		10.3	2385.39		173.6	1251.14	1236.36	1248.18		173.3	473.698	470.684	471.848	472.015
-0.731	-3.07248	-1.17364	-0.47508	-0.42032		10.31	617.15		10.31	2458.16		173.5	1249.39	1234.32	1246.38		173.2	473.693	470.593	471.78	471.977
-0.732	-3.09468	-1.18252	-0.47804	-0.42476		10.32	559.592		10.32	2361.38		173.4	1247.65	1232.28	1244.59		173.1	473.691	470.501	471.711	471.942
-0.733	-3.11836	-1.19584	-0.49136	-0.4366		10.33	535.26		10.33	2285.62		173.3	1245.93	1230.24	1242.8		173	473.693	470.408	471.643	471.911
-0.734	-3.14056	-1.20028	-0.49876	-0.444		10.34	609.166		10.34	2332.06		173.2	1244.21	1228.2	1241.03		172.9	473.7	470.316	471.576	471.882
-0.735	-3.16424	-1.2136	-0.50764	-0.44696		10.35	525.181		10.35	2320.09		173.1	1242.51	1226.17	1239.27		172.8	473.711	470.223	471.509	471.857
-0.736	-3.18644	-1.2284	-0.51948	-0.45732		10.36	537.991		10.36	2320.58		173	1240.82	1224.13	1237.52		172.7	473.728	470.129	471.442	471.837
-0.737	-3.20864	-1.23728	-0.52392	-0.46324		10.37	527.538		10.37	2355.39		172.9	1239.14	1222.1	1235.78		172.6	473.75	470.035	471.376	471.82
-0.738	-3.23232	-1.25504	-0.53724	-0.46768		10.38	569.521		10.38	2339.29		172.8	1237.48	1220.07	1234.05		172.5	473.777	469.941	471.31	471.808
-0.739	-3.25896	-1.26392	-0.54464	-0.47804		10.39	562.275		10.39	2381.84		172.7	1235.83	1218.04	1232.33		172.4	473.812	469.847	471.245	471.801
-0.74	-3.27672	-1.2728	-0.55056	-0.481		10.4	571.341		10.4	2376.65		172.6	1234.19	1216.02	1230.63		172.3	473.852	469.751	471.181	471.8
-0.741	-3.30484	-1.2876	-0.56536	-0.49284		10.41	572.844		10.41	2307.12		172.5	1232.57	1213.99	1228.94		172.2	473.901	469.656	471.116	471.805
-0.742	-3.3226	-1.30092	-0.5698	-0.49728		10.42	583.185		10.42	2371.91		172.4	1230.97	1211.97	1227.26		172.1	473.957	469.56	471.053	471.816
-0.743	-3.3448	-1.31424	-0.58016	-0.50468		10.43	566.283		10.43	2395.82		172.3	1229.38	1209.95	1225.59		172	474.021	469.463	470.99	471.834
-0.744	-3.36848	-1.32756	-0.59052	-0.5106		10.44	626.259		10.44	2319		172.2	1227.8	1207.93	1223.94		171.9	474.095	469.366	470.927	471.86
-0.745	-3.38624	-1.332	-0.592	-0.51652		10.45	601.372		10.45	2395.92		172.1	1226.25	1205.91	1222.31		171.8	474.179	469.268	470.865	471.895
-0.746	-3.41288	-1.34532	-0.60088	-0.5254		10.46	650.258		10.46	2412.79		172	1224.71	1203.9	1220.69		171.7	474.275	469.169	470.803	471.939
-0.747	-3.43656	-1.36012	-0.60976	-0.53132		10.47	605.79		10.47	2419.52		171.9	1223.2	1201.89	1219.09		171.6	474.383	469.07	470.742	471.994
-0.748	-3.45432	-1.37344	-0.61864	-0.53576		10.48	611.772		10.48	2347.33		171.8	1221.7	1199.88	1217.51		171.5	474.505	468.971	470.683	472.062
-0.749	-3.47652	-1.38676	-0.62752	-0.54612		10.49	655.353		10.49	2397.7		171.7	1220.23	1197.88	1215.94		171.4	474.644	468.872	470.625	472.144
-0.75	-3.5002	-1.39564	-0.6364	-0.55056		10.5	535.754		10.5	2426.88		171.6	1218.77	1195.88	1214.4		171.3	474.799	468.773	470.569	472.241
-0.751	-3.5224	-1.40896	-0.64232	-0.55648		10.51	611.649		10.51	2254.69		171.5	1217.35	1193.88	1212.87		171.2	474.974	468.674	470.515	472.355
-0.752	-3.5446	-1.42376	-0.65564	-0.56388		10.52	717.41		10.52	2351.56		171.4	1215.94	1191.88	1211.37		171.1	475.169	468.575	470.461	472.487
-0.753	-3.56828	-1.43708	-0.66452	-0.5698		10.53	660.442		10.53	2379.8		171.3	1214.56	1189.89	1209.89		171	475.388	468.476	470.409	472.641
-0.754	-3.58604	-1.4504	-0.6734	-0.5772		10.54	625.744		10.54	2367.91		171.2	1213.21	1187.9	1208.43		170.9	475.633	468.376	470.359	472.819
-0.755	-3.60824	-1.46372	-0.68228	-0.5846		10.55	662.098		10.55	2302.52		171.1	1211.89	1185.91	1207		170.8	475.907	468.276	470.311	473.023
-0.756	-3.62748	-1.4726	-0.69116	-0.58904		10.56	625.358		10.56	2343.34		171	1210.6	1183.93	1205.6		170.7	476.215	468.177	470.265	473.258
-0.757	-3.64968	-1.49184	-0.70004	-0.592		10.57	618.38		10.57	2376.92		170.9	1209.34	1181.95	1204.22		170.6	476.56	468.078	470.221	473.528
-0.758	-3.67188	-1.50072	-0.7104	-0.59644		10.58	603.775		10.58	2385.18		170.8	1208.11	1179.98	1202.87		170.5	476.948	467.978	470.179	473.837
-0.759	-3.69112	-1.51404	-0.72372	-0.60088		10.59	645.406		10.59	2407.03		170.7	1206.92	1178.01	1201.55		170.4	477.385	467.879	470.14	474.193
-0.76	-3.71332	-1.52736	-0.7326	-0.60976		10.6	624.082		10.6	2410.52		170.6	1205.76	1176.05	1200.27		170.3	477.878	467.78	470.103	474.602
-0.761	-3.73108	-1.53624	-0.73704	-0.6142		10.61	634.694		10.61	2407.99		170.5	1204.64	1174.09	1199.01		170.2	478.438	467.681	470.069	475.073
-0.762	-3.75476	-1.55548	-0.75036	-0.62308		10.62	649.404		10.62	2348.74		170.4	1203.57	1172.13	1197.8		170.1	479.075	467.582	470.037	475.619
-0.763	-3.77696	-1.56436	-0.75924	-0.62752		10.63	614.95		10.63	2278.69		170.3	1202.54	1170.18	1196.62		170	479.807	467.483	470.01	476.255
-0.764	-3.79472	-1.57768	-0.76368	-0.63196		10.64	661.831		10.64	2448.89		170.2	1201.55	1168.24	1195.49		169.9	480.651	467.384	469.985	477
-0.765	-3.8184	-1.591	-0.77848	-0.64232		10.65	632.612		10.65	2368.32		170.1	1200.62	1166.3	1194.39		169.8	481.632	467.286	469.963	477.878
-0.766	-3.83616	-1.60432	-0.78736	-0.64676		10.66	572.851		10.66	2428.12		170	1199.73	1164.37	1193.34		169.7	482.782	467.188	469.945	478.919
-0.767	-3.85836	-1.61912	-0.7918	-0.65564		10.67	608.445		10.67	2387.42		169.9	1198.9	1162.44	1192.35		169.6	484.137	467.09	469.932	480.161
-0.768	-3.88204	-1.63244	-0.80956	-0.66452		10.68	513.182		10.68	2390.57		169.8	1198.13	1160.53	1191.4		169.5	485.746	466.992	469.922	481.652
-0.769	-3.8998	-1.64576	-0.81844	-0.66896		10.69	703.023		10.69	2353.68		169.7	1197.42	1158.61	1190.5		169.4	487.664	466.896	469.917	483.447
-0.77	-3.91756	-1.65908	-0.82732	-0.6734		10.7	559.395		10.7	2353.19		169.6	1196.77	1156.71	1189.67		169.3	489.956	466.8	469.918	485.611
-0.771	-3.94124	-1.67388	-0.83768	-0.68228		10.71	552.098		10.71	2514.82		169.5	1196.2	1154.81	1188.89		169.2	492.698	466.705	469.924	488.218
-0.772	-3.959	-1.68276	-0.84212	-0.68672		10.72	527.969		10.72	2452.33		169.4	1195.7	1152.93	1188.19		169.1	495.969	466.61	469.936	491.348
-0.773	-3.9812	-1.70052	-0.85544	-0.6956		10.73	575.025		10.73	2441.94		169.3	1195.28	1151.05	1187.55		169	499.854	466.517	469.953	495.086
-0.774	-4.00488	-1.71384	-0.86876	-0.6956		10.74	588.908		10.74	2386.46		169.2	1194.94	1149.18	1186.99		168.9	504.44	466.424	469.978	499.516
-0.775	-4.02264	-1.72272	-0.87764	-0.70004		10.75	643.626		10.75	2353.96		169.1	1194.7	1147.32	1186.5		168.8	509.8	466.333	470.009	504.714
-0.776	-4.0404	-1.74196	-0.89096	-0.71484		10.76	662.861		10.76	2265.18		169	1194.55	1145.47	1186.11		168.7	515.997	466.243	470.048	510.74
-0.777	-4.06408	-1.75528	-0.8954	-0.72372		10.77	739.957		10.77	2351.53		168.9	1194.5	1143.64	1185.8		168.6	523.053	466.154	470.095	517.617
-0.778	-4.08184	-1.76416	-0.9102	-0.7326		10.78	610.628		10.78	2432.2		168.8	1194.56	1141.81	1185.6		168.5	530.937	466.066	470.151	525.312
-0.779	-4.10404	-1.78192	-0.92352	-0.74148		10.79	649.121		10.79	2320.25		168.7	1194.75	1140	1185.5		168.4	539.515	465.979	470.216	533.691
-0.78	-4.1218	-1.79524	-0.92796	-0.74592		10.8	601.556		10.8	2269.7		168.6	1195.06	1138.2	1185.51		168.3	548.503	465.895	470.29	542.47
-0.781	-4.14548	-1.81004	-0.94128	-0.7548		10.81	633.639		10.81	2328.33		168.5	1195.51	1136.42	1185.65		168.2	557.416	465.811	470.376	551.163
-0.782	-4.16324	-1.82336	-0.95016	-0.75924		10.82	605.637		10.82	2368.67		168.4	1196.1	1134.65	1185.92		168.1	565.525	465.729	470.472	559.038
-0.783	-4.181	-1.83668	-0.95904	-0.76368		10.83	629.331		10.83	2350.17		168.3	1196.86	1132.9	1186.33		168	571.925	465.65	470.582	565.192
-0.784	-4.20468	-1.85	-0.97384	-0.77404		10.84	606.722		10.84	2420.96		168.2	1197.79	1131.16	1186.9		167.9	575.71	465.572	470.705	568.717
-0.785	-4.22244	-1.86332	-0.98716	-0.78292		10.85	641.559		10.85	2323.84		168.1	1198.9	1129.44	1187.64		167.8	576.273	465.498	470.843	569.004
-0.786	-4.2402	-1.87812	-0.9916	-0.7918		10.86	658.803		10.86	2412.61		168	1200.22	1127.75	1188.55		167.7	573.543	465.426	470.997	565.982
-0.787	-4.26388	-1.89588	-1.00492	-0.80068		10.87	697.667		10.87	2384.8		167.9	1201.75	1126.07	1189.67		167.6	568.024	465.357	471.168	560.153
-0.788	-4.2772	-1.90476	-1.0138	-0.80512		10.88	541.617		10.88	2311.38		167.8	1203.53	1124.42	1191		167.5	560.58	465.29	471.358	552.379
-0.789	-4.2994	-1.92252	-1.03304	-0.814		10.89	554.909		10.89	2375.9		167.7	1205.56	1122.8	1192.56		167.4	552.142	465.226	471.566	543.591
-0.79	-4.31716	-1.93732	-1.03748	-0.82288		10.9	682.93		10.9	2457.6		167.6	1207.87	1121.2	1194.38		167.3	543.492	465.164	471.796	534.568
-0.791	-4.3364	-1.9462	-1.0508	-0.83176		10.91	600.528		10.91	2391.86		167.5	1210.49	1119.63	1196.47		167.2	535.175	465.106	472.05	525.852
-0.792	-4.3586	-1.96396	-1.06412	-0.84212		10.92	628.165		10.92	2508.86		167.4	1213.45	1118.09	1198.88		167.1	527.52	465.052	472.329	517.773
-0.793	-4.37192	-1.97728	-1.06856	-0.84656		10.93	612.092		10.93	2413.94		167.3	1216.78	1116.58	1201.62		167	520.69	465.001	472.635	510.489
-0.794	-4.39116	-1.99652	-1.08632	-0.85988		10.94	563.955		10.94	2367.32		167.2	1220.51	1115.11	1204.73		166.9	514.743	464.953	472.971	504.055
-0.795	-4.41336	-2.00984	-1.09668	-0.86432		10.95	580.191		10.95	2455.92		167.1	1224.7	1113.68	1208.25		166.8	509.669	464.908	473.34	498.459
-0.796	-4.42668	-2.01872	-1.10112	-0.8732		10.96	604.551		10.96	2421.74		167	1229.38	1112.29	1212.22		166.7	505.416	464.867	473.743	493.646
-0.797	-4.45036	-2.03648	-1.11888	-0.88208		10.97	551.713		10.97	2397.96		166.9	1234.61	1110.95	1216.69		166.6	501.917	464.829	474.186	489.544
-0.798	-4.46812	-2.05424	-1.12776	-0.89096		10.98	610.099		10.98	2423.67		166.8	1240.45	1109.66	1221.73		166.5	499.093	464.795	474.672	486.069
-0.799	-4.48588	-2.0646	-1.13664	-0.8954		10.99	490.518		10.99	2380.68		166.7	1246.98	1108.42	1227.4		166.4	496.863	464.766	475.205	483.137
-0.8	-4.50364	-2.08236	-1.14996	-0.90576		11	587.13		11	2418.52		166.6	1254.28	1107.25	1233.78		166.3	495.152	464.742	475.791	480.666
-0.801	-4.52288	-2.09568	-1.16032	-0.91464		11.01	606.216		11.01	2419.6		166.5	1262.45	1106.14	1240.98		166.2	493.89	464.723	476.437	478.581
-0.802	-4.54064	-2.109	-1.17364	-0.92352		11.02	558.409		11.02	2372.89		166.4	1271.63	1105.1	1249.09		166.1	493.018	464.71	477.148	476.814
-0.803	-4.5584	-2.12824	-1.18252	-0.9324		11.03	558.528		11.03	2400.54		166.3	1281.95	1104.15	1258.27		166	492.487	464.702	477.933	475.306
-0.804	-4.57616	-2.13712	-1.19584	-0.94128		11.04	540.412		11.04	2327.06		166.2	1293.59	1103.28	1268.69		165.9	492.257	464.702	478.802	474.011
-0.805	-4.5954	-2.15488	-1.20472	-0.95016		11.05	648.909		11.05	2431.32		166.1	1306.78	1102.51	1280.56		165.8	492.303	464.709	479.766	472.888
-0.806	-4.61316	-2.1682	-1.21804	-0.95904		11.06	564.476		11.06	2433.07		166	1321.78	1101.84	1294.12		165.7	492.605	464.725	480.838	471.905
-0.807	-4.63092	-2.18152	-1.2284	-0.9694		11.07	613.972		11.07	2364.55		165.9	1338.9	1101.3	1309.69		165.6	493.156	464.749	482.036	471.035
-0.808	-4.65016	-2.20076	-1.24172	-0.98272		11.08	599.937		11.08	2360.6		165.8	1358.54	1100.89	1327.64		165.5	493.957	464.784	483.38	470.26
-0.809	-4.66792	-2.20964	-1.2506	-0.98272		11.09	631.48		11.09	2408.98		165.7	1381.15	1100.63	1348.43		165.4	495.019	464.831	484.895	469.563
-0.81	-4.68568	-2.22296	-1.26392	-0.99604		11.1	649.214		11.1	2446.08		165.6	1407.3	1100.54	1372.57		165.3	496.361	464.89	486.613	468.932
-0.811	-4.699	-2.24072	-1.27724	-1.00492		11.11	645.144		11.11	2385.4		165.5	1437.62	1100.63	1400.7		165.2	498.016	464.964	488.573	468.357
-0.812	-4.72268	-2.25552	-1.2876	-1.0138		11.12	613.946		11.12	2297.1		165.4	1472.85	1100.94	1433.53		165.1	500.024	465.054	490.823	467.83
-0.813	-4.74044	-2.27328	-1.30536	-1.02268		11.13	699.398		11.13	2350.9		165.3	1513.82	1101.48	1471.86		165	502.441	465.163	493.422	467.345
-0.814	-4.7582	-2.2866	-1.3098	-1.03304		11.14	682.703		11.14	2328.16		165.2	1561.46	1102.3	1516.59		164.9	505.336	465.293	496.443	466.897
-0.815	-4.773	-2.29992	-1.32312	-1.04192		11.15	666.264		11.15	2327.88		165.1	1616.77	1103.43	1568.67		164.8	508.792	465.445	499.97	466.48
-0.816	-4.7952	-2.31324	-1.33644	-1.05524		11.16	591.684		11.16	2421.37		165	1680.81	1104.92	1629.12		164.7	512.912	465.624	504.107	466.092
-0.817	-4.80852	-2.33248	-1.34532	-1.06412		11.17	680.109		11.17	2376.25		164.9	1754.66	1106.83	1698.98		164.6	517.813	465.834	508.97	465.729
-0.818	-4.82628	-2.3458	-1.36012	-1.06856		11.18	581.003		11.18	2384.63		164.8	1839.37	1109.2	1779.21		164.5	523.631	466.079	514.693	465.389
-0.819	-4.84552	-2.35912	-1.37344	-1.07744		11.19	536.376		11.19	2346.84		164.7	1935.93	1112.14	1870.75		164.4	530.512	466.363	521.419	465.068
-0.82	-4.85884	-2.37244	-1.38232	-1.08632		11.2	621.495		11.2	2325.61		164.6	2045.13	1115.72	1974.27		164.3	538.617	466.695	529.305	464.766
-0.821	-4.8766	-2.39168	-1.39564	-1.10112		11.21	683.585		11.21	2423.69		164.5	2167.51	1120.07	2090.21		164.2	548.112	467.082	538.512	464.481
-0.822	-4.89436	-2.405	-1.40896	-1.10556		11.22	557.17		11.22	2377.52		164.4	2303.09	1125.32	2218.45		164.1	559.159	467.534	549.192	464.211
-0.823	-4.9136	-2.41832	-1.42376	-1.11444		11.23	583.237		11.23	2374.5		164.3	2451.14	1131.65	2358.06		164	571.909	468.062	561.487	463.955
-0.824	-4.93136	-2.43608	-1.43708	-1.12776		11.24	639.691		11.24	2317.5		164.2	2609.86	1139.28	2507.06		163.9	586.482	468.681	575.504	463.712
-0.825	-4.94912	-2.45088	-1.44596	-1.1322		11.25	619.968		11.25	2270.72		164.1	2775.84	1148.49	2661.73		163.8	602.944	469.408	591.29	463.48
-0.826	-4.96244	-2.46864	-1.45928	-1.14552		11.26	587.259		11.26	2339.04		164	2943.72	1159.63	2816.38		163.7	621.276	470.268	608.807	463.26
-0.827	-4.98168	-2.48196	-1.4726	-1.1544		11.27	542.8		11.27	2440.41		163.9	3105.81	1173.18	2962.82		163.6	641.311	471.288	627.859	463.05
-0.828	-4.99944	-2.49528	-1.48296	-1.16476		11.28	633.126		11.28	2387.85		163.8	3252.41	1189.78	3090.73		163.5	662.675	472.506	648.035	462.85
-0.829	-5.02164	-2.51452	-1.49628	-1.17808		11.29	611.308		11.29	2361.49		163.7	3373.08	1210.36	3188.72		163.4	684.687	473.972	668.607	462.66
-0.83	-5.03644	-2.52784	-1.50516	-1.18252		11.3	515.828		11.3	2327.54		163.6	3458.63	1236.26	3246.28		163.3	706.295	475.749	688.459	462.479
-0.831	-5.0542	-2.54116	-1.51848	-1.1914		11.31	648.513		11.31	2365.97		163.5	3504.14	1269.53	3256.43		163.2	726.091	477.929	706.094	462.308
-0.832	-5.07196	-2.55448	-1.5318	-1.20472		11.32	589.76		11.32	2352.64		163.4	3511.14	1313.23	3217.63		163.1	742.449	480.639	719.757	462.145
-0.833	-5.08972	-2.57224	-1.5466	-1.2136		11.33	567.217		11.33	2306.08		163.3	3488.59	1371.85	3134.36		163	753.91	484.076	727.794	461.991
-0.834	-5.10452	-2.58704	-1.55548	-1.22396		11.34	682.069		11.34	2341.41		163.2	3451.78	1451.64	3015.67		162.9	759.666	488.551	729.086	461.844
-0.835	-5.12228	-2.60036	-1.5688	-1.23284		11.35	663.891		11.35	2369.14		163.1	3420.09	1560.68	2872.85		162.8	760.019	494.562	723.439	461.705
-0.836	-5.14004	-2.61812	-1.58212	-1.24172		11.36	629.073		11.36	2373.6		163	3414.09	1708.51	2716.92		162.7	756.549	502.898	711.64	461.573
-0.837	-5.15928	-2.63588	-1.59544	-1.25504		11.37	621.279		11.37	2418.49		162.9	3452.87	1904.92	2557.19		162.6	751.922	514.722	695.199	461.449
-0.838	-5.17704	-2.65068	-1.60432	-1.26392		11.38	640.647		11.38	2411.94		162.8	3550.92	2157.45	2400.62		162.5	749.466	531.598	675.874	461.332
-0.839	-5.19036	-2.664	-1.61912	-1.2728		11.39	605.482		11.39	2304.42		162.7	3713.2	2466.45	2251.81		162.4	752.646	555.369	655.292	461.221
-0.84	-5.21256	-2.68176	-1.63688	-1.2876		11.4	597.972		11.4	2291.91		162.6	3924.82	2814.21	2113.57		162.3	764.475	587.77	634.727	461.116
-0.841	-5.22736	-2.69508	-1.64576	-1.29204		11.41	643.217		11.41	2425.99		162.5	4134.76	3148.34	1987.29		162.2	786.589	629.577	615.043	461.017
-0.842	-5.24512	-2.70988	-1.65908	-1.30536		11.42	591.941		11.42	2412.67		162.4	4248.98	3374.32	1873.43		162.1	817.221	678.49	596.771	460.925
-0.843	-5.26732	-2.72764	-1.67388	-1.31424		11.43	569.874		11.43	2323.84		162.3	4173.04	3397.88	1771.83		162	847.43	725.306	580.176	460.84
-0.844	-5.28508	-2.74096	-1.68276	-1.32312		11.44	597.495		11.44	2386		162.2	3894.06	3206.74	1681.9		161.9	859.393	752.105	565.353	460.762
-0.845	-5.30432	-2.75872	-1.69608	-1.332		11.45	596.114		11.45	2441.22		162.1	3493.77	2883.42	1602.83		161.8	837.991	743.786	552.284	460.69
-0.846	-5.32208	-2.77352	-1.7094	-1.34532		11.46	537.302		11.46	2388.15		162	3071.6	2528.34	1533.65		161.7	788.198	705.417	540.877	460.624
-0.847	-5.3354	-2.78684	-1.72272	-1.35124		11.47	684.821		11.47	2379.07		161.9	2688.98	2203.93	1473.35		161.6	728.738	655.849	531.005	460.564
-0.848	-5.35908	-2.8046	-1.7316	-1.36456		11.48	628.938		11.48	2400.25		161.8	2368.82	1934.11	1420.91		161.5	673.823	609.445	522.515	460.509
-0.849	-5.37684	-2.82236	-1.74196	-1.37788		11.49	678.931		11.49	2405.81		161.7	2112.61	1721.39	1375.33		161.4	628.86	571.77	515.248	460.458
-0.85	-5.3946	-2.83716	-1.75972	-1.38232		11.5	600.9		11.5	2343.42		161.6	1912.96	1559.28	1335.7		161.3	594.237	543.369	509.047	460.411
-0.851	-5.41236	-2.85492	-1.77748	-1.39564		11.51	591.665		11.51	2416.76		161.5	1759.39	1438.17	1301.14		161.2	568.426	522.866	503.761	460.367
-0.852	-5.42716	-2.86824	-1.78636	-1.40452		11.52	583.404		11.52	2300.05		161.4	1641.45	1348.37	1270.91		161.1	549.442	508.412	499.253	460.325
-0.853	-5.44492	-2.886	-1.79968	-1.41932		11.53	643.453		11.53	2395.43		161.3	1550.02	1281.41	1244.34		161	535.408	498.256	495.396	460.286
-0.854	-5.46712	-2.90524	-1.81448	-1.42376		11.54	654.643		11.54	2409.45		161.2	1477.83	1230.61	1220.85		160.9	524.833	491.012	492.085	460.248
-0.855	-5.48636	-2.91856	-1.8278	-1.43708		11.55	599.418		11.55	2464.13		161.1	1419.54	1191.12	1199.96		160.8	516.639	485.695	489.227	460.212
-0.856	-5.50412	-2.93632	-1.84112	-1.4504		11.56	576.329		11.56	2405.81		161	1371.39	1159.57	1181.26		160.7	510.1	481.657	486.744	460.177
-0.857	-5.52188	-2.94964	-1.85444	-1.45928		11.57	568.696		11.57	2315.01		160.9	1330.79	1133.74	1164.39		160.6	504.752	478.498	484.573	460.144
-0.858	-5.53964	-2.97332	-1.86332	-1.46816		11.58	574.592		11.58	2298.16		160.8	1296	1112.15	1149.1		160.5	500.287	475.962	482.66	460.112
-0.859	-5.55888	-2.98664	-1.88256	-1.48296		11.59	616.3		11.59	2384.3		160.7	1265.77	1093.79	1135.13		160.4	496.505	473.891	480.965	460.081
-0.86	-5.57664	-2.99996	-1.89144	-1.4874		11.6	545.86		11.6	2350.29		160.6	1239.22	1077.96	1122.32		160.3	493.261	472.176	479.453	460.052
-0.861	-5.59884	-3.01772	-1.90476	-1.50072		11.61	627.415		11.61	2411.27		160.5	1215.69	1064.16	1110.5		160.2	490.451	470.738	478.095	460.023
-0.862	-5.62252	-3.03696	-1.91808	-1.5096		11.62	652.442		11.62	2395.06		160.4	1194.68	1052.02	1099.54		160.1	487.996	469.521	476.87	459.994
-0.863	-5.64028	-3.05472	-1.93288	-1.51848		11.63	697.948		11.63	2498.48		160.3	1175.78	1041.22	1089.33		160	485.835	468.483	475.76	459.967
-0.864	-5.65804	-3.06804	-1.9462	-1.53624		11.64	650.002		11.64	2384.85		160.2	1158.67	1031.55	1079.8		159.9	483.92	467.591	474.751	459.942
-0.865	-5.67728	-3.0858	-1.96396	-1.5466		11.65	640.791		11.65	2417.58		160.1	1143.11	1022.83	1070.87		159.8	482.215	466.819	473.83	459.917
-0.866	-5.69504	-3.10504	-1.97284	-1.55548		11.66	564.025		11.66	2308.89		160	1128.86	1014.89	1062.46		159.7	480.686	466.146	472.987	459.893
-0.867	-5.71724	-3.1228	-1.98616	-1.56436		11.67	563.652		11.67	2421.55		159.9	1115.77	1007.63	1054.53		159.6	479.311	465.557	472.213	459.871
-0.868	-5.73056	-3.13612	-2.0054	-1.57324		11.68	648.285		11.68	2348.46		159.8	1103.68	1000.95	1047.04		159.5	478.068	465.037	471.501	459.849
-0.869	-5.75868	-3.1598	-2.01872	-1.591		11.69	656.026		11.69	2339.22		159.7	1092.47	994.757	1039.93		159.4	476.94	464.578	470.844	459.829
-0.87	-5.77644	-3.17756	-2.03204	-1.59988		11.7	612.719		11.7	2291.41		159.6	1082.05	988.99	1033.17		159.3	475.913	464.169	470.238	459.809
-0.871	-5.7942	-3.19088	-2.04536	-1.60432		11.71	575.867		11.71	2245.81		159.5	1072.31	983.592	1026.74		159.2	474.975	463.804	469.676	459.79
-0.872	-5.81788	-3.21308	-2.0646	-1.61912		11.72	679.881		11.72	2357.03		159.4	1063.18	978.515	1020.59		159.1	474.116	463.476	469.154	459.771
-0.873	-5.83564	-3.22788	-2.07348	-1.628		11.73	635.582		11.73	2413.93		159.3	1054.61	973.721	1014.72		159	473.327	463.182	468.671	459.754
-0.874	-5.85784	-3.24564	-2.0868	-1.64132		11.74	645.621		11.74	2293.42		159.2	1046.52	969.173	1009.08		158.9	472.6	462.916	468.221	459.738
-0.875	-5.88152	-3.2634	-2.10456	-1.65464		11.75	595.865		11.75	2346.23		159.1	1038.88	964.843	1003.68		158.8	471.929	462.676	467.802	459.723
-0.876	-5.89484	-3.28116	-2.11788	-1.66352		11.76	606.143		11.76	2318.64		159	1031.63	960.707	998.473		158.7	471.309	462.457	467.41	459.708
-0.877	-5.92148	-3.30484	-2.13268	-1.67832		11.77	617.799		11.77	2389.98		158.9	1024.75	956.741	993.459		158.6	470.734	462.258	467.045	459.694
-0.878	-5.94072	-3.31816	-2.146	-1.6872		11.78	612.144		11.78	2448.77		158.8	1018.2	952.929	988.62		158.5	470.199	462.077	466.703	459.681
-0.879	-5.96292	-3.33592	-2.15932	-1.69608		11.79	599.146		11.79	2317.03		158.7	1011.94	949.255	983.942		158.4	469.702	461.911	466.383	459.669
-0.88	-5.98068	-3.36404	-2.17708	-1.7094		11.8	608.569		11.8	2407.88		158.6	1005.95	945.702	979.413		158.3	469.24	461.759	466.083	459.658
-0.881	-6.00436	-3.37736	-2.19188	-1.71828		11.81	602.246		11.81	2400.24
-0.882	-6.02656	-3.39956	-2.2052	-1.7316		11.82	602.358		11.82	2387.88
-0.883	-6.04876	-3.42324	-2.22296	-1.7464		11.83	626.403		11.83	2389.11
-0.884	-6.07244	-3.43656	-2.23628	-1.75528		11.84	670.588		11.84	2410.4
-0.885	-6.09464	-3.45876	-2.25552	-1.7686		11.85	600.287		11.85	2414.74
-0.886	-6.11684	-3.48244	-2.26884	-1.77748		11.86	583.397		11.86	2378.55
-0.887	-6.14052	-3.5002	-2.2866	-1.7908		11.87	517.726		11.87	2290.14
-0.888	-6.16716	-3.5224	-2.30436	-1.8056		11.88	575.619		11.88	2436.44
-0.889	-6.18492	-3.54016	-2.31324	-1.81448		11.89	629.523		11.89	2391.26
-0.89	-6.2086	-3.56384	-2.33248	-1.8278		11.9	681.391		11.9	2433.71
-0.891	-6.23524	-3.59048	-2.35024	-1.84112		11.91	545.351		11.91	2477.32
-0.892	-6.253	-3.60972	-2.36356	-1.85		11.92	562.553		11.92	2387.85
-0.893	-6.28556	-3.63636	-2.38724	-1.86332		11.93	545.917		11.93	2303.79
-0.894	-6.30776	-3.65856	-2.40056	-1.87812		11.94	652.686		11.94	2399.65
-0.895	-6.33588	-3.68224	-2.41832	-1.887		11.95	700.683		11.95	2304.23
-0.896	-6.36252	-3.70888	-2.43608	-1.90476		11.96	653.613		11.96	2323.67
-0.897	-6.39064	-3.72664	-2.45532	-1.91364		11.97	710.797		11.97	2392.06
-0.898	-6.41284	-3.75476	-2.47308	-1.92696		11.98	628.819		11.98	2387.24
-0.899	-6.4306	-3.7814	-2.4864	-1.94176		11.99	523.932		11.99	2289.36
-0.9	-6.45872	-3.80952	-2.50416	-1.95508		12	532.23		12	2334.94
-0.901	-6.48536	-3.8406	-2.52784	-1.9684		12.01	539.431		12.01	2357.13
-0.902	-6.512	-3.86872	-2.54116	-1.98172		12.02	544.787		12.02	2339.14
-0.903	-6.5416	-3.89536	-2.56336	-1.99652		12.03	653.63		12.03	2336.42
-0.904	-6.5712	-3.922	-2.58704	-2.01428		12.04	679.007		12.04	2316.5
-0.905	-6.6008	-3.95012	-2.6048	-2.02316		12.05	600.595		12.05	2420.76
-0.906	-6.6304	-3.9812	-2.627	-2.04092		12.06	571.504		12.06	2402.12
-0.907	-6.66	-4.01376	-2.65068	-2.05424		12.07	587.575		12.07	2350.71
-0.908	-6.6896	-4.04484	-2.66844	-2.06904		12.08	600.778		12.08	2475.13
-0.909	-6.7192	-4.08184	-2.69064	-2.0868		12.09	634.339		12.09	2389.95
-0.91	-6.7488	-4.11292	-2.71432	-2.10012		12.1	647.831		12.1	2319.7
-0.911	-6.7784	-4.14548	-2.73208	-2.11344		12.11	558.983		12.11	2250.39
-0.912	-6.808	-4.181	-2.75872	-2.13268		12.12	563.291		12.12	2370.24
-0.913	-6.8376	-4.218	-2.7824	-2.14156		12.13	669.544		12.13	2429.31
-0.914	-6.8672	-4.25944	-2.80904	-2.16376		12.14	602.567		12.14	2362.18
-0.915	-6.8968	-4.29496	-2.83124	-2.17708		12.15	529.724		12.15	2292.56
-0.916	-6.9412	-4.3364	-2.85048	-2.19188		12.16	537.292		12.16	2295.77
-0.917	-6.9708	-4.38228	-2.88156	-2.20964		12.17	636.832		12.17	2236.99
-0.918	-7.0152	-4.4178	-2.90524	-2.2274		12.18	583.425		12.18	2307.7
-0.919	-7.0448	-4.45924	-2.93188	-2.24072		12.19	592.488		12.19	2433.73
-0.92	-7.0744	-4.50956	-2.95852	-2.25996		12.2	645.041		12.2	2465.11
-0.921	-7.1188	-4.54952	-2.98664	-2.27772		12.21	644.537		12.21	2359.32
-0.922	-7.1484	-4.59984	-3.01328	-2.29548		12.22	639.029		12.22	2360.89
-0.923	-7.178	-4.65016	-3.04584	-2.31324		12.23	647.01		12.23	2309.12
-0.924	-7.2224	-4.69456	-3.07248	-2.33248		12.24	687.195		12.24	2286.56
-0.925	-7.2668	-4.74488	-3.10504	-2.35024		12.25	671.256		12.25	2374.92
-0.926	-7.2964	-4.7952	-3.13168	-2.368		12.26	605.435		12.26	2333.21
-0.927	-7.326	-4.84996	-3.1598	-2.38724		12.27	606.714		12.27	2335.77
-0.928	-7.3852	-4.90472	-3.19532	-2.40944		12.28	635.616		12.28	2371.7
-0.929	-7.4148	-4.958	-3.22344	-2.42276		12.29	615.337		12.29	2374.89
-0.93	-7.4592	-5.0172	-3.25896	-2.44496		12.3	641.463		12.3	2411.84
-0.931	-7.5036	-5.07196	-3.29152	-2.4642		12.31	658.478		12.31	2297.49
-0.932	-7.5332	-5.13116	-3.3226	-2.4864		12.32	627.497		12.32	2357
-0.933	-7.5924	-5.1948	-3.3596	-2.5086		12.33	679.375		12.33	2277.91
-0.934	-7.6368	-5.254	-3.39068	-2.52784		12.34	552.036		12.34	2319.45
-0.935	-7.6812	-5.32208	-3.42768	-2.5456		12.35	641.636		12.35	2348.82
-0.936	-7.7108	-5.38572	-3.4632	-2.57224		12.36	596.703		12.36	2306.19
-0.937	-7.7552	-5.44936	-3.49576	-2.59148		12.37	640.693		12.37	2362.21
-0.938	-7.8144	-5.51744	-3.53128	-2.61368		12.38	649.846		12.38	2365.1
-0.939	-7.8588	-5.58996	-3.57272	-2.63588		12.39	616.129		12.39	2256.55
-0.94	-7.9032	-5.66248	-3.6038	-2.65512		12.4	620.305		12.4	2369.31
-0.941	-7.9624	-5.73056	-3.64524	-2.68176		12.41	613.15		12.41	2321.22
-0.942	-8.0068	-5.80456	-3.68224	-2.70544		12.42	597.49		12.42	2367.64
-0.943	-8.066	-5.88152	-3.7222	-2.72764		12.43	555.634		12.43	2456.48
-0.944	-8.1104	-5.95848	-3.76364	-2.74984		12.44	554.892		12.44	2412.65
-0.945	-8.1696	-6.031	-3.80064	-2.77352		12.45	608.006		12.45	2373.17
-0.946	-8.2288	-6.1124	-3.8406	-2.80016		12.46	585.25		12.46	2327.52
-0.947	-8.2732	-6.19528	-3.88204	-2.82236		12.47	545.371		12.47	2437.37
-0.948	-8.3324	-6.27668	-3.922	-2.84604		12.48	669.094		12.48	2338.28
-0.949	-8.3916	-6.35808	-3.96344	-2.87712		12.49	622.641		12.49	2318.31
-0.95	-8.4508	-6.43948	-4.00488	-2.89488		12.5	654.662		12.5	2330.38
-0.951	-8.5248	-6.53124	-4.04484	-2.923		12.51	675.286		12.51	2300.38
-0.952	-8.584	-6.61708	-4.08628	-2.94964		12.52	644.533		12.52	2385.36
-0.953	-8.6432	-6.7044	-4.12772	-2.97332		12.53	643.458		12.53	2410.4
-0.954	-8.7172	-6.79912	-4.17212	-2.99996		12.54	568.839		12.54	2401.92
-0.955	-8.7912	-6.8894	-4.218	-3.02808		12.55	625.544		12.55	2338.75
-0.956	-8.8652	-6.98116	-4.26388	-3.05472		12.56	650.478		12.56	2389.4
-0.957	-8.9244	-7.07588	-4.30828	-3.08136		12.57	651.524		12.57	2371.63
-0.958	-8.9984	-7.16764	-4.34972	-3.10504		12.58	654.578		12.58	2371.62
-0.959	-9.0576	-7.26236	-4.3956	-3.13168		12.59	677.739		12.59	2395.94
-0.96	-9.1464	-7.363	-4.44	-3.16424		12.6	643.659		12.6	2359.11
-0.961	-9.2352	-7.45772	-4.48588	-3.18644		12.61	625.308		12.61	2321.85
-0.962	-9.2944	-7.55836	-4.53176	-3.21752		12.62	587.875		12.62	2385.47
-0.963	-9.3832	-7.66196	-4.57764	-3.24564		12.63	612.943		12.63	2443.52
-0.964	-9.472	-7.7626	-4.62204	-3.27228		12.64	649.006		12.64	2386.63
-0.965	-9.546	-7.87212	-4.67236	-3.30484		12.65	622.574		12.65	2485.29
-0.966	-9.6348	-7.97572	-4.7138	-3.33148		12.66	597.375		12.66	2321.39
-0.967	-9.7236	-8.0808	-4.76264	-3.3596		12.67	549.853		12.67	2310.54
-0.968	-9.8124	-8.19032	-4.81296	-3.38624		12.68	667.133		12.68	2337.18
-0.969	-9.8864	-8.29836	-4.8544	-3.41436		12.69	676.044		12.69	2346.27
-0.97	-9.99	-8.40788	-4.90472	-3.44544		12.7	673.373		12.7	2330.88
-0.971	-10.0788	-8.52184	-4.95356	-3.478		12.71	641.767		12.71	2374.87
-0.972	-10.1824	-8.62988	-4.99944	-3.5002		12.72	642.072		12.72	2408.35
-0.973	-10.3008	-8.74384	-5.04976	-3.53128		12.73	613.703		12.73	2351.45
-0.974	-10.3896	-8.8578	-5.10008	-3.56384		12.74	641.332		12.74	2331.01
-0.975	-10.4932	-8.9762	-5.14448	-3.59048		12.75	618.872		12.75	2288.47
-0.976	-10.582	-9.0946	-5.1948	-3.6186		12.76	642.808		12.76	2293.4
-0.977	-10.7004	-9.213	-5.24068	-3.64524		12.77	685.482		12.77	2364.82
-0.978	-10.804	-9.32992	-5.291	-3.6778		12.78	695.863		12.78	2326.66
-0.979	-10.9224	-9.45276	-5.33984	-3.70888		12.79	693.057		12.79	2358.43
-0.98	-11.0408	-9.57116	-5.39016	-3.737		12.8	603.366		12.8	2293.5
-0.981	-11.1444	-9.694	-5.44048	-3.77252		12.81	621.265		12.81	2257.81
-0.982	-11.2628	-9.8124	-5.4908	-3.80064		12.82	549.409		12.82	2346.77
-0.983	-11.396	-9.93524	-5.5352	-3.83172		12.83	580.102		12.83	2425.86
-0.984	-11.5144	-10.0625	-5.58996	-3.85836		12.84	543.345		12.84	2415.33
-0.985	-11.6328	-10.1854	-5.64028	-3.89092		12.85	589.695		12.85	2400.15
-0.986	-11.766	-10.3171	-5.6906	-3.91756		12.86	636.217		12.86	2310.83
-0.987	-11.8992	-10.4444	-5.73648	-3.95012		12.87	669.699		12.87	2344.47
-0.988	-12.0324	-10.5716	-5.78532	-3.97676		12.88	685.59		12.88	2371.11
-0.989	-12.1656	-10.7034	-5.84008	-4.00932		12.89	659.476		12.89	2314.98
-0.99	-12.284	-10.8351	-5.8904	-4.0404		12.9	651.812		12.9	2434.14
-0.991	-12.432	-10.9668	-5.93628	-4.06852		12.91	602.121		12.91	2458.63
-0.992	-12.58	-11.1	-5.99104	-4.10404		12.92	553.139		12.92	2410.58
-0.993	-12.728	-11.2332	-6.03988	-4.13216		12.93	617.575		12.93	2394.99
-0.994	-12.876	-11.3664	-6.0902	-4.16324		12.94	601.955		12.94	2392.69
-0.995	-13.024	-11.4996	-6.14052	-4.1958		12.95	663.462		12.95	2413.49
-0.996	-13.1572	-11.6328	-6.1864	-4.22688		12.96	647.45		12.96	2334.47
-0.997	-13.32	-11.766	-6.23968	-4.25944		12.97	623.385		12.97	2331.54
-0.998	-13.4828	-11.914	-6.29	-4.29052		12.98	623.276		12.98	2399.16
-0.999	-13.6456	-12.0472	-6.34032	-4.32308		12.99	576.551		12.99	2363.91
-1	-13.7936	-12.1804	-6.39508	-4.3586		13	623.197		13	2371.92
-1.001	-13.9564	-12.3136	-6.43504	-4.38672		13.01	622.261		13.01	2387.18
-1.002	-14.1192	-12.4616	-6.48536	-4.41336		13.02	578.486		13.02	2380.11
-1.003	-14.2968	-12.5948	-6.53568	-4.45036		13.03	604.969		13.03	2313.31
-1.004	-14.4596	-12.728	-6.58156	-4.477		13.04	619.131		13.04	2360.09
-1.005	-14.6224	-12.876	-6.63632	-4.514		13.05	657.627		13.05	2364.5
-1.006	-14.8	-13.0092	-6.68072	-4.54508		13.06	618.053		13.06	2358.38
-1.007	-14.9776	-13.1572	-6.73104	-4.57764		13.07	606.809		13.07	2343.17
-1.008	-15.1552	-13.2904	-6.78136	-4.60872		13.08	602.012		13.08	2278.89
-1.009	-15.3476	-13.4384	-6.82132	-4.63536		13.09	642.33		13.09	2306.82
-1.01	-15.5252	-13.5864	-6.87164	-4.66792		13.1	620.934		13.1	2286.69
-1.011	-15.7176	-13.7196	-6.92196	-4.699		13.11	623.405		13.11	2376.86
-1.012	-15.8952	-13.8676	-6.96784	-4.73156		13.12	631.722		13.12	2346.35
-1.013	-16.0876	-14.0008	-7.01224	-4.76264		13.13	651.667		13.13	2355.25
-1.014	-16.28	-14.1488	-7.05812	-4.7952		13.14	633.274		13.14	2403.79
-1.015	-16.4724	-14.282	-7.09956	-4.82184		13.15	705.513		13.15	2400.63
-1.016	-16.6648	-14.43	-7.1484	-4.85884		13.16	628.447		13.16	2319.75
-1.017	-16.8572	-14.5632	-7.18984	-4.88548		13.17	670.529		13.17	2268.79
-1.018	-17.0496	-14.6964	-7.23128	-4.91804		13.18	577.243		13.18	2252.33
-1.019	-17.242	-14.8444	-7.27124	-4.94468		13.19	616.397		13.19	2396.51
-1.02	-17.4492	-14.9776	-7.31712	-4.9728		13.2	681.686		13.2	2320.7
-1.021	-17.6564	-15.1256	-7.35856	-5.01276		13.21	677.165		13.21	2421.02
-1.022	-17.8784	-15.2588	-7.39852	-5.032		13.22	665.93		13.22	2325.72
-1.023	-18.0708	-15.392	-7.43996	-5.06308		13.23	656.211		13.23	2349.73
-1.024	-18.278	-15.54	-7.4814	-5.09564		13.24	680.12		13.24	2362.37
-1.025	-18.4704	-15.6732	-7.51692	-5.12228		13.25	628.051		13.25	2361.97
-1.026	-18.6924	-15.8064	-7.55836	-5.15484		13.26	691.42		13.26	2467.51
-1.027	-18.8996	-15.9396	-7.59388	-5.18148		13.27	728.284		13.27	2330.81
-1.028	-19.1068	-16.058	-7.63088	-5.20368		13.28	647.468		13.28	2451.96
-1.029	-19.3288	-16.206	-7.67232	-5.23624		13.29	614.421		13.29	2318.13
-1.03	-19.536	-16.3244	-7.7034	-5.25844		13.3	596.205		13.3	2364.2
-1.031	-19.7432	-16.4576	-7.73596	-5.291		13.31	578.062		13.31	2401.27
-1.032	-19.9652	-16.576	-7.77148	-5.3132		13.32	599.611		13.32	2302.46
-1.033	-20.1872	-16.6944	-7.80404	-5.33984		13.33	613.319		13.33	2328.47
-1.034	-20.3944	-16.8276	-7.83512	-5.36796		13.34	550.956		13.34	2371.37
-1.035	-20.6164	-16.946	-7.86768	-5.39016		13.35	610.62		13.35	2359.03
-1.036	-20.8236	-17.0644	-7.89432	-5.41384		13.36	522.489		13.36	2443.31
-1.037	-21.0308	-17.1828	-7.92688	-5.44048		13.37	616.065		13.37	2390.63
-1.038	-21.2528	-17.2864	-7.95352	-5.46268		13.38	604.328		13.38	2353.61
-1.039	-21.4748	-17.39	-7.98016	-5.48636		13.39	672.331		13.39	2341.62
-1.04	-21.682	-17.5084	-8.00384	-5.513		13.4	619.207		13.4	2373.23
-1.041	-21.8892	-17.612	-8.02604	-5.5352		13.41	651.556		13.41	2441.61
-1.042	-22.1112	-17.7156	-8.04824	-5.55888		13.42	678.217		13.42	2372.64
-1.043	-22.3332	-17.8044	-8.07192	-5.58108		13.43	665.559		13.43	2290.92
-1.044	-22.5552	-17.908	-8.08968	-5.59884		13.44	716.666		13.44	2306.31
-1.045	-22.7624	-17.9968	-8.11188	-5.62696		13.45	715.703		13.45	2241.28
-1.046	-22.9992	-18.0856	-8.13112	-5.64472		13.46	603.017		13.46	2290.2
-1.047	-23.2212	-18.1744	-8.14888	-5.6684		13.47	557.406		13.47	2269.47
-1.048	-23.4284	-18.2632	-8.16664	-5.6906		13.48	635.479		13.48	2349.46
-1.049	-23.6504	-18.3372	-8.17552	-5.70836		13.49	644.489		13.49	2361.37
-1.05	-23.8576	-18.426	-8.19476	-5.73056		13.5	625.13		13.5	2380.31
-1.051	-24.0796	-18.4852	-8.20808	-5.75424		13.51	701.421		13.51	2337.1
-1.052	-24.2868	-18.5592	-8.21696	-5.772		13.52	638.053		13.52	2290.8
-1.053	-24.5088	-18.6332	-8.23028	-5.80012		13.53	637.312		13.53	2322.96
-1.054	-24.7308	-18.6924	-8.2436	-5.81344		13.54	683.64		13.54	2358.97
-1.055	-24.938	-18.7516	-8.25396	-5.8312		13.55	680.977		13.55	2386.82
-1.056	-25.1452	-18.8108	-8.26728	-5.85784		13.56	693.166		13.56	2274.11
-1.057	-25.3524	-18.8552	-8.27172	-5.87708		13.57	663.491		13.57	2315.41
-1.058	-25.5744	-18.8996	-8.28504	-5.89928		13.58	641.446		13.58	2384.61
-1.059	-25.7816	-18.944	-8.29392	-5.92148		13.59	589.878		13.59	2338.77
-1.06	-25.9888	-18.9736	-8.29836	-5.94072		13.6	552.198		13.6	2266.79
-1.061	-26.196	-19.018	-8.31316	-5.96292		13.61	600.389		13.61	2332.08
-1.062	-26.4032	-19.0476	-8.3176	-5.98512		13.62	566.228		13.62	2343.27
-1.063	-26.6104	-19.0772	-8.32648	-6.0088		13.63	638.163		13.63	2349.67
-1.064	-26.8176	-19.1068	-8.3398	-6.03544		13.64	680.138		13.64	2305.62
-1.065	-27.0248	-19.1216	-8.34868	-6.0532		13.65	655.049		13.65	2326.26
-1.066	-27.2468	-19.1512	-8.35756	-6.08132		13.66	606.398		13.66	2388.85
-1.067	-27.454	-19.166	-8.37088	-6.10796		13.67	656.485		13.67	2439.16
-1.068	-27.6464	-19.1808	-8.3768	-6.1272		13.68	644.448		13.68	2345.29
-1.069	-27.8536	-19.1956	-8.39012	-6.15828		13.69	715.927		13.69	2249.95
-1.07	-28.0608	-19.2104	-8.40344	-6.1864		13.7	686.405		13.7	2314.85
-1.071	-28.268	-19.2104	-8.41676	-6.2086		13.71	606.284		13.71	2315.54
-1.072	-28.4752	-19.2252	-8.43452	-6.23524		13.72	631.526		13.72	2333.89
-1.073	-28.6676	-19.2252	-8.44488	-6.2678		13.73	660.18		13.73	2412.04
-1.074	-28.8748	-19.2252	-8.46264	-6.29		13.74	680.551		13.74	2475.62
-1.075	-29.082	-19.24	-8.4804	-6.32256		13.75	547.234		13.75	2309.33
-1.076	-29.2744	-19.2252	-8.49372	-6.3492		13.76	620.105		13.76	2397.34
-1.077	-29.4816	-19.2252	-8.5174	-6.3862		13.77	705.94		13.77	2319.57
-1.078	-29.6888	-19.2252	-8.53072	-6.4084		13.78	651.258		13.78	2277.72
-1.079	-29.8812	-19.2252	-8.54848	-6.43948		13.79	737.212		13.79	2363.05
-1.08	-30.0736	-19.2104	-8.57216	-6.47204		13.8	607.578		13.8	2267.06
-1.081	-30.266	-19.2104	-8.58992	-6.49868		13.81	735.138		13.81	2350.95
-1.082	-30.4732	-19.1956	-8.61212	-6.53568		13.82	695.445		13.82	2370.53
-1.083	-30.6656	-19.1956	-8.6358	-6.57268		13.83	675.406		13.83	2316.62
-1.084	-30.8432	-19.1808	-8.65356	-6.60376		13.84	656.944		13.84	2376.97
-1.085	-31.0504	-19.1808	-8.68464	-6.64076		13.85	541.07		13.85	2329.81
-1.086	-31.2428	-19.166	-8.70832	-6.67184		13.86	584.208		13.86	2293.28
-1.087	-31.45	-19.1512	-8.73496	-6.7044		13.87	631.071		13.87	2366.2
-1.088	-31.6276	-19.1364	-8.76308	-6.73992		13.88	600.721		13.88	2379.27
-1.089	-31.8348	-19.1216	-8.78972	-6.77692		13.89	652.698		13.89	2286.27
-1.09	-32.0272	-19.1068	-8.8208	-6.808		13.9	646.354		13.9	2292
-1.091	-32.2344	-19.092	-8.84892	-6.845		13.91	674.459		13.91	2329.71
-1.092	-32.4268	-19.0624	-8.88	-6.87608		13.92	575.152		13.92	2385.42
-1.093	-32.6192	-19.0476	-8.917	-6.91752		13.93	694.181		13.93	2349.83
-1.094	-32.8264	-19.0328	-8.94808	-6.9486		13.94	598.781		13.94	2243.2
-1.095	-33.0336	-19.0032	-8.98064	-6.98116		13.95	613.045		13.95	2364.99
-1.096	-33.2408	-18.9884	-9.02208	-7.01224		13.96	714.538		13.96	2358.83
-1.097	-33.448	-18.9588	-9.05316	-7.0448		13.97	596.972		13.97	2390.01
-1.098	-33.67	-18.9292	-9.09904	-7.07588		13.98	638.293		13.98	2428.65
-1.099	-33.8772	-18.8996	-9.13456	-7.11288		13.99	589.191		13.99	2381.6
-1.1	-34.0844	-18.8848	-9.176	-7.13952		14	689.578		14	2362.3
-1.101	-34.3212	-18.8552	-9.22188	-7.17652		14.01	578.009		14.01	2372.18
-1.102	-34.5432	-18.8256	-9.26184	-7.2076		14.02	697.73		14.02	2301.06
-1.103	-34.78	-18.796	-9.30328	-7.24016		14.03	709.819		14.03	2303.82
-1.104	-35.0168	-18.7664	-9.34916	-7.2668		14.04	632.132		14.04	2333.77
-1.105	-35.2536	-18.7368	-9.39356	-7.29492		14.05	618.616		14.05	2363.84
-1.106	-35.5052	-18.7072	-9.43944	-7.326		14.06	603.193		14.06	2322.09
-1.107	-35.7568	-18.6924	-9.48976	-7.35412		14.07	706.407		14.07	2249.34
-1.108	-36.038	-18.6628	-9.52972	-7.38076		14.08	674.206		14.08	2291.53
-1.109	-36.2896	-18.6332	-9.58004	-7.41776		14.09	656.069		14.09	2362
-1.11	-36.5856	-18.6036	-9.62592	-7.43996		14.1	711.698		14.1	2367.73
-1.111	-37.3404	-18.574	-9.6718	-7.4666		14.11	631.712		14.11	2283.31
-1.112	-37.6068	-18.5592	-9.72064	-7.49028		14.12	716.762		14.12	2272.35
-1.113	-37.9324	-18.5296	-9.76652	-7.51692		14.13	627.712		14.13	2362.55
-1.114	-38.1988	-18.5	-9.81684	-7.54504		14.14	663.735		14.14	2328.58
-1.115	-38.5096	-18.4852	-9.86272	-7.57168		14.15	640.185		14.15	2277.42
-1.116	-38.8352	-18.4556	-9.90268	-7.58944		14.16	724.541		14.16	2354.7
-1.117	-39.146	-18.4408	-9.94856	-7.622		14.17	644.287		14.17	2317.91
-1.118	-39.516	-18.426	-9.99888	-7.6442		14.18	632.181		14.18	2345.18
-1.119	-39.886	-18.3964	-10.0433	-7.66788		14.19	536.356		14.19	2267.29
-1.12	-40.1968	-18.3816	-10.0847	-7.69452		14.2	634.121		14.2	2320.56
-1.121	-40.5668	-18.3668	-10.135	-7.72116		14.21	685.86		14.21	2492.08
-1.122	-40.922	-18.352	-10.1809	-7.74484		14.22	733.734		14.22	2331.31
-1.123	-41.292	-18.3372	-10.2253	-7.77148		14.23	677.892		14.23	2350.83
-1.124	-41.6472	-18.3372	-10.2756	-7.79516		14.24	658.325		14.24	2362.69
-1.125	-42.0172	-18.3224	-10.326	-7.82624		14.25	671.591		14.25	2475.6
-1.126	-42.3724	-18.3224	-10.3704	-7.85288		14.26	600.25		14.26	2382.05
-1.127	-42.7868	-18.3076	-10.4207	-7.881		14.27	718.633		14.27	2320.98
-1.128	-43.1568	-18.3224	-10.4754	-7.90764		14.28	652.805		14.28	2320.12
-1.129	-43.5564	-18.3224	-10.5302	-7.9402		14.29	761.629		14.29	2342.19
-1.13	-43.9708	-18.3224	-10.585	-7.9624		14.3	664.305		14.3	2359.71
-1.131	-44.3852	-18.3372	-10.6397	-7.99496		14.31	578.697		14.31	2449.72
-1.132	-44.7848	-18.352	-10.6886	-8.0216		14.32	611.336		14.32	2345.16
-1.133	-45.1992	-18.3668	-10.7522	-8.05416		14.33	557.035		14.33	2368.15
-1.134	-45.5988	-18.3816	-10.807	-8.08524		14.34	638.806		14.34	2355.02
-1.135	-46.0132	-18.4112	-10.8662	-8.1178		14.35	708.535		14.35	2366.84
-1.136	-46.4276	-18.4408	-10.9254	-8.14444		14.36	645.611		14.36	2308.41
-1.137	-46.8272	-18.4704	-10.9964	-8.17552		14.37	735.14		14.37	2379.07
-1.138	-47.286	-18.5148	-11.0408	-8.21252		14.38	631.519		14.38	2409.82
-1.139	-47.7004	-18.5592	-11.1148	-8.24952		14.39	648.814		14.39	2422.02
-1.14	-48.1444	-18.6036	-11.174	-8.27616		14.4	728.479		14.4	2229.41
-1.141	-48.5588	-18.6628	-11.248	-8.31316		14.41	673.796		14.41	2284.88
-1.142	-48.9732	-18.722	-11.3072	-8.35312		14.42	712.986		14.42	2338.05
-1.143	-49.4172	-18.7812	-11.3812	-8.38568		14.43	776.993		14.43	2231.55
-1.144	-49.876	-18.87	-11.4552	-8.4212		14.44	663.468		14.44	2303.42
-1.145	-50.3348	-18.944	-11.5144	-8.4582		14.45	656.804		14.45	2293.95
-1.146	-50.7936	-19.018	-11.5884	-8.49372		14.46	618.781		14.46	2325.62
-1.147	-51.2376	-19.1216	-11.6624	-8.53516		14.47	673.14		14.47	2321.06
-1.148	-51.6964	-19.2104	-11.7216	-8.56624		14.48	688.038		14.48	2365.52
-1.149	-52.1552	-19.314	-11.7956	-8.60768		14.49	661.735		14.49	2367.91
-1.15	-52.5992	-19.4028	-11.8696	-8.64468		14.5	633.353		14.5	2370.64
-1.151	-53.058	-19.5212	-11.9288	-8.6802		14.51	667.514		14.51	2396.81
-1.152	-53.5168	-19.6396	-12.0176	-8.7172		14.52	640.494		14.52	2404.69
-1.153	-53.9608	-19.7432	-12.0768	-8.75716		14.53	607.675		14.53	2340.25
-1.154	-54.4196	-19.8616	-12.1508	-8.79416		14.54	699.53		14.54	2366.87
-1.155	-54.9228	-19.98	-12.2248	-8.83116		14.55	666.458		14.55	2323.1
-1.156	-55.3816	-20.1132	-12.2988	-8.86668		14.56	770.014		14.56	2374.75
-1.157	-55.87	-20.2464	-12.3728	-8.91256		14.57	705.236		14.57	2437.57
-1.158	-56.3288	-20.3796	-12.432	-8.94808		14.58	683.794		14.58	2434.12
-1.159	-56.7876	-20.5128	-12.506	-8.98508		14.59	631.342		14.59	2424.31
-1.16	-57.2908	-20.646	-12.58	-9.02652		14.6	660.13		14.6	2372.16
-1.161	-57.7348	-20.7792	-12.6392	-9.06648		14.61	630.331		14.61	2381.87
-1.162	-58.238	-20.9272	-12.7132	-9.10348		14.62	677.396		14.62	2341.41
-1.163	-58.7412	-21.0752	-12.7724	-9.14344		14.63	690.039		14.63	2316.83
-1.164	-59.2	-21.2232	-12.8464	-9.18488		14.64	746.304		14.64	2338.73
-1.165	-59.6884	-21.3712	-12.9204	-9.22632		14.65	613.398		14.65	2366.35
-1.166	-60.1916	-21.5192	-12.9796	-9.27072		14.66	632.5		14.66	2345.17
-1.167	-60.6948	-21.6672	-13.0388	-9.30772		14.67	596.546		14.67	2326.27
-1.168	-61.198	-21.83	-13.1128	-9.3536		14.68	735.117		14.68	2393.14
-1.169	-61.6864	-21.978	-13.1868	-9.39356		14.69	712.894		14.69	2467.27
-1.17	-62.1896	-22.126	-13.246	-9.43944		14.7	727.405		14.7	2310.05
-1.171	-62.6928	-22.2888	-13.3052	-9.48532		14.71	714.93		14.71	2370.37
-1.172	-63.196	-22.4368	-13.3792	-9.52528		14.72	652.077		14.72	2391.59
-1.173	-63.7436	-22.5848	-13.4384	-9.5756		14.73	727.979		14.73	2397.57
-1.174	-64.232	-22.7328	-13.4976	-9.62148		14.74	724.753		14.74	2279.58
-1.175	-64.7352	-22.8808	-13.5716	-9.66736		14.75	640.797		14.75	2350.72
-1.176	-65.2828	-23.0288	-13.6308	-9.7162		14.76	637.405		14.76	2443.93
-1.177	-65.786	-23.1768	-13.69	-9.76208		14.77	648.822		14.77	2415.36
-1.178	-66.2892	-23.31	-13.7492	-9.8124		14.78	727.73		14.78	2339.16
-1.179	-66.822	-23.4432	-13.8084	-9.86272		14.79	719.113		14.79	2284.2
-1.18	-67.3252	-23.5764	-13.8676	-9.90268		14.8	663.597		14.8	2318.82
-1.181	-67.8728	-23.7096	-13.9268	-9.95744		14.81	635.324		14.81	2373.17
-1.182	-68.376	-23.828	-13.986	-10.0078		14.82	658.826		14.82	2291.65
-1.183	-68.9236	-23.9464	-14.0452	-10.0581		14.83	697.839		14.83	2328.14
-1.184	-69.412	-24.0648	-14.0896	-10.1114		14.84	646.843		14.84	2354.97
-1.185	-69.9596	-24.1684	-14.1488	-10.1617		14.85	643.975		14.85	2385.4
-1.186	-70.5072	-24.272	-14.208	-10.2164		14.86	668.644		14.86	2353.98
-1.187	-71.0548	-24.3756	-14.2524	-10.2712		14.87	674.755		14.87	2396.92
-1.188	-71.558	-24.4792	-14.2968	-10.3215		14.88	687.298		14.88	2392.25
-1.189	-72.1056	-24.568	-14.356	-10.3807		14.89	638.527		14.89	2346.86
-1.19	-72.6384	-24.6568	-14.4004	-10.4296		14.9	565.823		14.9	2311.43
-1.191	-73.186	-24.7456	-14.4596	-10.4888		14.91	619.357		14.91	2379.02
-1.192	-73.7336	-24.8344	-14.504	-10.5435		14.92	633.796		14.92	2299.81
-1.193	-74.2812	-24.9084	-14.5484	-10.5983		14.93	606.787		14.93	2407.89
-1.194	-74.8288	-24.9824	-14.6076	-10.653		14.94	710.875		14.94	2279.39
-1.195	-75.3764	-25.0564	-14.652	-10.7167		14.95	771.012		14.95	2306.44
-1.196	-75.924	-25.1156	-14.6964	-10.7714		14.96	785.183		14.96	2388.98
-1.197	-76.4568	-25.1896	-14.7408	-10.8306		14.97	674.294		14.97	2415.06
-1.198	-77.0044	-25.2488	-14.8	-10.8898		14.98	757.589		14.98	2295.8
-1.199	-77.552	-25.3228	-14.8444	-10.952		14.99	686.428		14.99	2306.66
-1.2	-78.0996	-25.3968	-14.8888	-11.0112		15	726.911		15	2286.59
-1.201	-78.6916	-25.456	-14.9332	-11.0704		15.01	646.679		15.01	2338.67
-1.202	-79.2392	-25.5152	-14.9776	-11.1444		15.02	733.495		15.02	2306.62
-1.203	-79.772	-25.5744	-15.022	-11.2036		15.03	673.554		15.03	2337.2
-1.204	-80.3196	-25.6336	-15.0664	-11.2776		15.04	623.145		15.04	2320.57
-1.205	-80.9116	-25.6928	-15.1108	-11.3368		15.05	572.334		15.05	2365.73
-1.206	-81.4148	-25.752	-15.1552	-11.396		15.06	693.85		15.06	2334.63
-1.207	-82.0068	-25.826	-15.1996	-11.47		15.07	729.299		15.07	2343.63
-1.208	-82.5544	-25.9	-15.2588	-11.544		15.08	706.561		15.08	2346.19
-1.209	-83.102	-25.9444	-15.2884	-11.6032		15.09	639.693		15.09	2380.49
-1.21	-83.6348	-26.0184	-15.3476	-11.6772		15.1	659.843		15.1	2381.06
-1.211	-84.2268	-26.0924	-15.392	-11.7512		15.11	772.037		15.11	2387.39
-1.212	-84.7744	-26.1516	-15.4364	-11.8252		15.12	722.688		15.12	2367.6
-1.213	-85.3664	-26.2108	-15.4808	-11.8992		15.13	679.114		15.13	2324.44
-1.214	-85.914	-26.2848	-15.54	-11.9732		15.14	666.567		15.14	2370
-1.215	-86.506	-26.344	-15.5844	-12.0472		15.15	777.165		15.15	2416.82
-1.216	-87.098	-26.418	-15.6288	-12.1212		15.16	711.243		15.16	2463.49
-1.217	-87.6456	-26.492	-15.688	-12.1952		15.17	682.468		15.17	2419.78
-1.218	-88.2376	-26.5512	-15.7324	-12.284		15.18	754.823		15.18	2322.61
-1.219	-88.7704	-26.6104	-15.7768	-12.358		15.19	572.515		15.19	2450.5
-1.22	-89.318	-26.6696	-15.836	-12.432		15.2	693.469		15.2	2415.24
-1.221	-89.91	-26.7436	-15.8952	-12.5208		15.21	698.329		15.21	2469.96
-1.222	-90.502	-26.8028	-15.9396	-12.6096		15.22	705.563		15.22	2311.09
-1.223	-91.094	-26.862	-15.9988	-12.6836		15.23	680.272		15.23	2321.84
-1.224	-91.6416	-26.9212	-16.058	-12.7724		15.24	654.295		15.24	2433.97
-1.225	-92.1892	-26.9656	-16.1024	-12.8464		15.25	599.085		15.25	2512.52
-1.226	-92.7812	-27.01	-16.1764	-12.9352		15.26	582.38		15.26	2416.31
-1.227	-93.3288	-27.0544	-16.2356	-13.024		15.27	607.91		15.27	2376.47
-1.228	-93.906	-27.1136	-16.2948	-13.1276		15.28	672.483		15.28	2315.52
-1.229	-94.4536	-27.1728	-16.3688	-13.2164		15.29	645.744		15.29	2420.04
-1.23	-95.0456	-27.232	-16.428	-13.3052		15.3	781.51		15.3	2427.01
-1.231	-95.5044	-27.2912	-16.4576	-13.394		15.31	630.794		15.31	2439.75
-1.232	-96.052	-27.3356	-16.4724	-13.4828		15.32	659.296		15.32	2327.72
-1.233	-96.5996	-27.3948	-16.576	-13.5716		15.33	614.994		15.33	2360.69
-1.234	-97.1916	-27.4392	-16.6796	-13.6752		15.34	611.412		15.34	2338.47
-1.235	-97.7244	-27.4984	-16.7536	-13.764		15.35	615.91		15.35	2363.89
-1.236	-98.3608	-27.5428	-16.8276	-13.8528		15.36	618.308		15.36	2335.5
-1.237	-98.9084	-27.5872	-16.9164	-13.9564		15.37	738.366		15.37	2313.62
-1.238	-99.5004	-27.6464	-16.9904	-14.0452		15.38	720.864		15.38	2416.32
-1.239	-100.048	-27.6908	-17.094	-14.1488		15.39	779.751		15.39	2295.65
-1.24	-100.596	-27.7352	-17.1828	-14.2524		15.4	735.575		15.4	2341.5
-1.241	-101.143	-27.7796	-17.2568	-14.3412		15.41	677.892		15.41	2382.95
-1.242	-101.735	-27.824	-17.3456	-14.4448		15.42	702.011		15.42	2334.59
-1.243	-102.268	-27.8536	-17.4344	-14.5484		15.43	692.774		15.43	2434.25
-1.244	-102.816	-27.898	-17.5232	-14.652		15.44	708.284		15.44	2401.96
-1.245	-103.408	-27.9572	-17.6268	-14.7556		15.45	715.579		15.45	2391.05
-1.246	-103.955	-27.9868	-17.7156	-14.8444		15.46	713.075		15.46	2336
-1.247	-104.503	-28.0164	-17.7896	-14.948		15.47	790.594		15.47	2476.31
-1.248	-105.05	-28.046	-17.8932	-15.0664		15.48	773.727		15.48	2448.2
-1.249	-105.598	-28.0756	-17.9968	-15.17		15.49	692.469		15.49	2285.54
-1.25	-106.131	-28.12	-18.1004	-15.2736		15.5	712.077		15.5	2244.43
-1.251	-106.678	-28.1792	-18.204	-15.3772		15.51	719.454		15.51	2351.84
-1.252	-107.226	-28.2236	-18.3224	-15.4956		15.52	681.21		15.52	2363.17
-1.253	-107.774	-28.268	-18.426	-15.5992		15.53	710.051		15.53	2326.84
-1.254	-108.321	-28.2976	-18.5296	-15.7176		15.54	589.076		15.54	2424.21
-1.255	-108.869	-28.3124	-18.648	-15.8212		15.55	712.035		15.55	2370.2
-1.256	-109.402	-28.342	-18.7516	-15.9396		15.56	724.451		15.56	2323.94
-1.257	-109.905	-28.3716	-18.8256	-16.058		15.57	773.492		15.57	2325.65
-1.258	-110.452	-28.416	-18.9588	-16.1764		15.58	636.414		15.58	2466.77
-1.259	-111	-28.4604	-19.092	-16.2948		15.59	703.187		15.59	2381.92
-1.26	-111.503	-28.5048	-19.2104	-16.4132		15.6	728.578		15.6	2411.45
-1.261	-112.051	-28.5936	-19.3288	-16.502		15.61	756.533		15.61	2358.89
-1.262	-112.539	-28.6528	-19.4472	-16.6056		15.62	726.184		15.62	2448.54
-1.263	-113.087	-28.6824	-19.5804	-16.7092		15.63	786.078		15.63	2397.48
-1.264	-113.59	-28.7416	-19.7136	-16.872		15.64	694.777		15.64	2345.81
-1.265	-114.093	-28.8008	-19.8172	-17.0052		15.65	689.08		15.65	2449.38
-1.266	-114.596	-28.86	-19.9356	-17.1384		15.66	677.169		15.66	2393.03
-1.267	-115.085	-28.8452	-20.054	-17.2716		15.67	702.564		15.67	2324.56
-1.268	-115.588	-28.8452	-20.1872	-17.39		15.68	764.968		15.68	2305.56
-1.269	-116.047	-28.8304	-20.3056	-17.5084		15.69	743.535		15.69	2373.41
-1.27	-116.55	-28.9784	-20.4092	-17.6268		15.7	704.423		15.7	2328.09
-1.271	-117.038	-29.0672	-20.5424	-17.7452		15.71	668.365		15.71	2367.55
-1.272	-117.497	-29.0968	-20.7052	-17.8932		15.72	666.946		15.72	2343.9
-1.273	-117.956	-29.304	-20.8532	-18.0264		15.73	648.259		15.73	2340.08
-1.274	-118.4	-29.4076	-21.016	-18.1744		15.74	639.735		15.74	2399.88
-1.275	-118.859	-29.4816	-21.164	-18.3224		15.75	709.784		15.75	2333.53
-1.276	-119.318	-29.5556	-21.2972	-18.4704		15.76	673.37		15.76	2323.67
-1.277	-119.776	-29.6296	-21.4304	-18.6036		15.77	612.369		15.77	2375.75
-1.278	-120.176	-29.7184	-21.5044	-18.7516		15.78	625.901		15.78	2362.66
-1.279	-120.59	-29.7776	-21.682	-18.8848		15.79	665.613		15.79	2402.7
-1.28	-121.049	-29.8664	-21.8448	-19.018		15.8	712.732		15.8	2444.32
-1.281	-121.404	-29.9404	-22.0224	-19.1956		15.81	673.43		15.81	2329.65
-1.282	-121.819	-30.0144	-22.1704	-19.3436		15.82	693.317		15.82	2404.66
-1.283	-122.218	-30.0736	-22.4072	-19.462		15.83	749.771		15.83	2365.21
-1.284	-122.588	-30.1624	-22.5848	-19.6396		15.84	629.348		15.84	2358.75
-1.285	-123.003	-30.2808	-22.718	-19.8024		15.85	636.007		15.85	2288.83
-1.286	-123.358	-30.414	-22.9252	-19.9208		15.86	705.737		15.86	2433.29
-1.287	-123.728	-30.5768	-23.088	-20.0836		15.87	713.114		15.87	2316.64
-1.288	-124.039	-30.71	-23.2508	-20.2464		15.88	703.247		15.88	2460.45
-1.289	-124.364	-30.8432	-23.4876	-20.4536		15.89	725.685		15.89	2393.01
-1.29	-124.675	-30.9764	-23.6652	-20.6164		15.9	708.152		15.9	2355.54
-1.291	-125.001	-31.1096	-23.8428	-20.794		15.91	684.491		15.91	2412.88
-1.292	-125.312	-31.2428	-24.0352	-20.9568		15.92	584.097		15.92	2432.78
-1.293	-125.637	-31.3908	-24.2276	-21.1344		15.93	690.843		15.93	2336.69
-1.294	-125.904	-31.672	-24.3904	-21.2972		15.94	675.61		15.94	2382.3
-1.295	-126.229	-31.8496	-24.5976	-21.4748		15.95	767.708		15.95	2416.65
-1.296	-126.451	-32.0272	-24.79	-21.6524		15.96	707.911		15.96	2402.63
-1.297	-126.718	-32.2048	-24.9676	-21.83		15.97	664.356		15.97	2410.09
-1.298	-126.999	-32.3676	-25.1452	-22.0224		15.98	727.289		15.98	2415.56
-1.299	-127.221	-32.5452	-25.3524	-22.2		15.99	678.943		15.99	2403.26
-1.3	-127.443	-32.7672	-25.5596	-22.3776		16	678.65		16	2445.08
-1.301	-127.68	-32.9004	-25.7668	-22.5404		16.01	662.807		16.01	2385.47
-1.302	-127.902	-33.0632	-25.9592	-22.718		16.02	644.958		16.02	2384.44
-1.303	-128.035	-33.3	-26.1664	-22.9696		16.03	687.861		16.03	2336.04
-1.304	-128.272	-33.5072	-26.3588	-23.1472		16.04	828.37		16.04	2462.38
-1.305	-128.449	-33.7144	-26.5808	-23.3544		16.05	722.038		16.05	2437.04
-1.306	-128.627	-33.966	-26.788	-23.5616		16.06	693.476		16.06	2360.61
-1.307	-128.775	-34.1584	-26.936	-23.7392		16.07	622.834		16.07	2474.54
-1.308	-128.952	-34.3656	-27.2764	-23.9464		16.08	742.18		16.08	2430.78
-1.309	-129.086	-34.6172	-27.4984	-24.1536		16.09	771.675		16.09	2513.77
-1.31	-129.174	-34.8688	-27.7204	-24.3608		16.1	648.584		16.1	2407.1
-1.311	-129.308	-35.0612	-27.972	-24.5532		16.11	707.357		16.11	2428.43
-1.312	-129.352	-35.2684	-28.2384	-24.8344		16.12	740.853		16.12	2353.75
-1.313	-129.456	-35.4904	-28.4752	-25.0564		16.13	733.508		16.13	2341.47
-1.314	-129.544	-35.7716	-28.7268	-25.308		16.14	739.257		16.14	2444.41
-1.315	-129.633	-36.038	-28.9636	-25.5004		16.15	693.641		16.15	2416.68
-1.316	-129.722	-36.2748	-29.1412	-25.7076		16.16	708.45		16.16	2389.87
-1.317	-129.766	-36.5412	-29.3928	-25.9296		16.17	644.8		16.17	2358.72
-1.318	-129.766	-36.778	-29.6592	-26.1516		16.18	712.377		16.18	2536.29
-1.319	-129.811	-37.0296	-29.896	-26.3884		16.19	826.149		16.19	2340.35
-1.32	-129.855	-37.3404	-30.1032	-26.6252		16.2	704.331		16.2	2365.79
-1.321	-129.855	-37.592	-30.3696	-26.862		16.21	706.564		16.21	2349.61
-1.322	-129.855	-37.8288	-30.6656	-27.1432		16.22	660.408		16.22	2412.4
-1.323	-129.855	-38.0804	-30.9024	-27.3948		16.23	612.27		16.23	2449.09
-1.324	-129.855	-38.3616	-31.1836	-27.6168		16.24	692.596		16.24	2328.74
-1.325	-129.811	-38.6428	-31.4352	-27.8684		16.25	686.422		16.25	2433.61
-1.326	-129.766	-38.8796	-31.6868	-28.1052		16.26	696.69		16.26	2414.04
-1.327	-129.678	-39.1756	-31.968	-28.342		16.27	730.363		16.27	2447.62
-1.328	-129.633	-39.442	-32.2344	-28.5936		16.28	790.302		16.28	2428.76
-1.329	-129.589	-39.7824	-32.4712	-28.8304		16.29	723.431		16.29	2348.55
-1.33	-129.544	-40.0636	-32.782	-29.0968		16.3	762.706		16.3	2224.42
-1.331	-129.456	-40.33	-33.0632	-29.304		16.31	759.154		16.31	2296.66
-1.332	-129.411	-40.626	-33.3296	-29.5556		16.32	692.9		16.32	2419.14
-1.333	-129.308	-40.9368	-33.6108	-29.8368		16.33	695.073		16.33	2467.3
-1.334	-129.263	-41.736	-33.892	-30.1032		16.34	710.573		16.34	2423.33
-1.335	-129.174	-41.958	-34.1584	-30.3696		16.35	626.019		16.35	2414.91
-1.336	-129.086	-42.18	-34.4396	-30.636		16.36	712.999		16.36	2352.52
-1.337	-128.997	-42.5056	-34.7356	-30.8728		16.37	727.359		16.37	2447.45
-1.338	-128.908	-42.772	-35.0316	-31.1984		16.38	779.557		16.38	2437.15
-1.339	-128.819	-43.1864	-35.3276	-31.5092		16.39	778.31		16.39	2576
-1.34	-128.716	-43.4528	-35.594	-31.8052		16.4	685.855		16.4	2503.9
-1.341	-128.627	-43.734	-35.89	-32.0716		16.41	753.99		16.41	2376.7
-1.342	-128.494	-44.0448	-36.2156	-32.3676		16.42	717.508		16.42	2336.08
-1.343	-128.36	-44.3704	-36.5412	-32.6488		16.43	705.763		16.43	2373.01
-1.344	-128.272	-44.6368	-36.8372	-32.9448		16.44	702.506		16.44	2442.39
-1.345	-128.079	-44.9624	-37.148	-33.2408		16.45	747.578		16.45	2334.09
-1.346	-127.946	-45.3176	-37.4144	-33.522		16.46	750.053		16.46	2364.86
-1.347	-127.813	-45.5988	-37.7548	-33.818		16.47	735.545		16.47	2442.76
-1.348	-127.635	-45.9096	-38.11	-34.1584		16.48	774.504		16.48	2424.9
-1.349	-127.443	-46.324	-38.4208	-34.4544		16.49	663.512		16.49	2535.6
-1.35	-127.176	-46.6348	-38.7464	-34.78		16.5	709.43		16.5	2430.13
-1.351	-126.954	-47.0936	-39.146	-35.15		16.51	733.808		16.51	2453.63
-1.352	-126.718	-47.4488	-39.5012	-35.4904		16.52	730.449		16.52	2403.95
-1.353	-126.451	-47.7744	-39.812	-35.7864		16.53	631.023		16.53	2441.18
-1.354	-126.185	-48.1444	-40.108	-36.112		16.54	776.782		16.54	2390.48
-1.355	-125.859	-48.4552	-40.3892	-36.4524		16.55	752.515		16.55	2306
-1.356	-125.548	-48.6772	-40.8184	-36.778		16.56	731.782		16.56	2406.69
-1.357	-125.178	-49.0916	-41.736	-37.1332		16.57	739.201		16.57	2452.32
-1.358	-124.808	-49.4616	-42.0024	-37.4736		16.58	732.197		16.58	2488.2
-1.359	-124.453	-49.8168	-42.4168	-37.7992		16.59	725.423		16.59	2350.52
-1.36	-124.039	-50.1868	-42.7276	-38.1692		16.6	832.632		16.6	2293.45
-1.361	-123.639	-50.542	-43.0976	-38.5244		16.61	744.732		16.61	2404.62
-1.362	-123.18	-50.912	-43.4528	-38.8796		16.62	755.668		16.62	2462.31
-1.363	-122.722	-51.3116	-43.8672	-39.1904		16.63	729.946		16.63	2381.42
-1.364	-122.218	-51.6816	-44.2224	-39.5604		16.64	788.493		16.64	2453.08
-1.365	-121.626	-51.9924	-44.5924	-39.9304		16.65	688.097		16.65	2367.28
-1.366	-121.094	-52.4068	-45.0068	-40.2412		16.66	717.452		16.66	2491.44
-1.367	-120.502	-52.7768	-45.4064	-40.6112		16.67	673.202		16.67	2416.64
-1.368	-119.865	-53.1764	-45.7764	-40.996		16.68	748.13		16.68	2508.46
-1.369	-119.184	-53.5464	-46.1316	-41.8692		16.69	788.419		16.69	2458.64
-1.37	-118.548	-53.8572	-46.5016	-42.2244		16.7	761.734		16.7	2428.75
-1.371	-117.823	-54.4048	-46.916	-42.6388		16.71	684.826		16.71	2434.19
-1.372	-117.083	-54.8192	-47.2712	-43.0088		16.72	784.87		16.72	2382.91
-1.373	-116.313	-55.2336	-47.6856	-43.4084		16.73	772.814		16.73	2451.51
-1.374	-115.544	-55.5888	-48.0852	-43.9116		16.74	709.108		16.74	2393.76
-1.375	-114.774	-55.9144	-48.4996	-44.326		16.75	692.601		16.75	2370.61
-1.376	-113.96	-56.2696	-48.9584	-44.7256		16.76	678.61		16.76	2392.28
-1.377	-113.176	-56.7728	-49.4024	-45.14		16.77	677.748		16.77	2373.93
-1.378	-112.362	-57.2316	-49.8168	-45.5988		16.78	655.456		16.78	2452.55
-1.379	-111.503	-57.6756	-50.1868	-45.954		16.79	716.089		16.79	2501.33
-1.38	-110.63	-58.09	-50.6308	-46.3684		16.8	782.269		16.8	2491.05
-1.381	-109.772	-58.5932	-51.0896	-46.8716		16.81	734.167		16.81	2409.63
-1.382	-108.869	-59.0372	-51.5484	-47.3156		16.82	687.618		16.82	2454.35
-1.383	-107.996	-59.3628	-51.9036	-47.73		16.83	746.42		16.83	2449.64
-1.384	-107.137	-59.6736	-52.2292	-48.2332		16.84	745.039		16.84	2445.11
-1.385	-106.234	-60.088	-52.8212	-48.5884		16.85	765.711		16.85	2463.66
-1.386	-105.361	-60.5468	-53.2208	-49.136		16.86	681.195		16.86	2395.05
-1.387	-104.547	-61.05	-53.7684	-49.5948		16.87	695.586		16.87	2387.08
-1.388	-103.733	-61.494	-54.1828	-49.9944		16.88	673.922		16.88	2558.44
-1.389	-102.949	-61.9084	-54.686	-50.4088		16.89	731.599		16.89	2474.37
-1.39	-102.268	-62.2636	-55.13	-50.912		16.9	738.017		16.9	2426.41
-1.391	-101.543	-62.7224	-55.6332	-51.3116		16.91	747.307		16.91	2392.09
-1.392	-100.906	-63.2256	-56.0476	-51.7704		16.92	622.082		16.92	2446.32
-1.393	-100.314	-63.7288	-56.5508	-52.1848		16.93	683.175		16.93	2438.11
-1.394	-99.7816	-64.0396	-56.906	-52.6288		16.94	735.625		16.94	2412.64
-1.395	-99.3228	-64.6316	-57.3648	-53.1764		16.95	770.444		16.95	2445.31
-1.396	-99.0416	-65.2236	-57.9124	-53.6352		16.96	854.254		16.96	2418.47
-1.397	-98.6864	-65.7268	-58.4008	-54.094		16.97	791.796		16.97	2443.25
-1.398	-98.3608	-66.23	-58.904	-54.4936		16.98	702.001		16.98	2492.23
-1.399	-97.9612	-66.6296	-59.3628	-54.9968		16.99	751.547		16.99	2469.59
-1.4	-97.8132	-67.0884	-59.7772	-55.4112		17	696.493		17	2431.38
-1.401	-97.6356	-67.5916	-60.31	-55.9144		17.01	846.761		17.01	2470.72
-1.402	-97.5468	-68.08	-60.7688	-56.3584		17.02	755.196		17.02	2475.01
-1.403	-97.5468	-68.5388	-61.1832	-56.9504		17.03	761.192		17.03	2409.28
-1.404	-97.6356	-68.9976	-61.5828	-57.498		17.04	732.055		17.04	2426.01
-1.405	-97.68	-69.3084	-62.086	-58.0012		17.05	831.205		17.05	2471.96
-1.406	-97.6356	-69.9004	-62.678	-58.46		17.06	771.479		17.06	2522.89
-1.407	-97.5912	-70.5812	-63.1812	-58.904		17.07	828.753		17.07	2375.44
-1.408	-97.7244	-71.1732	-63.7288	-59.4072		17.08	767.591		17.08	2459.68
-1.409	-97.8724	-71.7652	-64.1728	-60.088		17.09	645.966		17.09	2423.99
-1.41	-98.0944	-72.1796	-64.7648	-60.6356		17.1	786.8		17.1	2418.05
-1.411	-98.1388	-72.6828	-65.4012	-61.0944		17.11	647.414		17.11	2585.37
-1.412	-98.3164	-73.0824	-65.86	-61.5384		17.12	570.22		17.12	2499.65
-1.413	-98.4052	-73.5856	-66.3188	-62.086		17.13	768.465		17.13	2471.12
-1.414	-98.5088	-74	-66.9108	-62.678		17.14	835.931		17.14	2533.14
-1.415	-98.5976	-74.592	-67.5028	-63.1812		17.15	722.578		17.15	2554.61
-1.416	-98.7308	-75.2728	-68.0356	-63.64		17.16	801.368		17.16	2436.27
-1.417	-98.9084	-75.7612	-68.5388	-64.1728		17.17	751.853		17.17	2479.4
-1.418	-98.9972	-76.22	-69.042	-64.6316		17.18	775.668		17.18	2558.37
-1.419	-99.4116	-76.7232	-69.5452	-65.2236		17.19	690.058		17.19	2409.35
-1.42	-99.826	-77.182	-70.0336	-65.7268		17.2	733.552		17.2	2433.95
-1.421	-100.004	-77.6704	-70.67	-66.3188		17.21	811.346		17.21	2408.37
-1.422	-100.418	-78.218	-71.1732	-67.044		17.22	902.586		17.22	2438.45
-1.423	-100.462	-78.7656	-71.6764	-67.5028		17.23	781.756		17.23	2446.33
-1.424	-100.906	-79.4464	-72.0908	-68.0356		17.24	788.862		17.24	2429.42
-1.425	-101.143	-79.9052	-72.816	-68.5832		17.25	822.403		17.25	2454.73
-1.426	-101.365	-80.364	-73.3636	-69.1752		17.26	795.497		17.26	2436.58
-1.427	-101.543	-80.8524	-73.852	-69.5452		17.27	766.589		17.27	2451.42
-1.428	-101.868	-81.4444	-74.444	-70.1816		17.28	792.894		17.28	2318.78
-1.429	-102.224	-82.0364	-74.9472	-70.8624		17.29	756.305		17.29	2521.49
-1.43	-102.549	-82.4952	-75.6724	-71.3656		17.3	746.994		17.3	2369
-1.431	-102.816	-82.954	-76.22	-71.8984		17.31	711.807		17.31	2449.3
-1.432	-103.186	-83.4868	-76.7676	-72.5348		17.32	765.758		17.32	2389.86
-1.433	-103.496	-84.1232	-77.3596	-73.038		17.33	732.273		17.33	2529.08
-1.434	-103.955	-84.6264	-77.8184	-73.852		17.34	807.644		17.34	2512.09
-1.435	-104.325	-85.1296	-78.3956	-74.3108		17.35	821.168		17.35	2505
-1.436	-104.725	-85.7216	-78.9432	-74.814		17.36	787.374		17.36	2552.65
-1.437	-105.228	-86.3136	-79.4908	-75.406		17.37	780.85		17.37	2395.37
-1.438	-105.598	-86.7576	-80.0828	-76.0868		17.38	665.918		17.38	2557.86
-1.439	-105.82	-87.3496	-80.6304	-76.6788		17.39	760.325		17.39	2519.2
-1.44	-105.998	-87.8084	-81.2224	-77.182		17.4	710.725		17.4	2552.2
-1.441	-106.368	-88.5336	-81.77	-77.7592		17.41	619.932		17.41	2524.25
-1.442	-106.915	-89.3032	-82.4064	-78.3512		17.42	708.949		17.42	2462.95
-1.443	-106.915	-89.8508	-82.9984	-78.9432		17.43	766.648		17.43	2410.4
-1.444	-107.448	-90.4428	-83.6348	-79.624		17.44	760.282		17.44	2476.62
-1.445	-107.729	-90.946	-84.4488	-80.2604		17.45	766.178		17.45	2546.32
-1.446	-108.232	-91.5824	-84.8484	-80.8524		17.46	803.703		17.46	2571.34
-1.447	-108.632	-92.13	-85.396	-81.3556		17.47	895.843		17.47	2522.5
-1.448	-109.224	-92.574	-86.0324	-81.8588		17.48	856.07		17.48	2427.32
-1.449	-109.594	-93.0772	-86.7132	-82.5396		17.49	873.103		17.49	2432.52
-1.45	-109.594	-93.6248	-87.2608	-83.2204		17.5	747.05		17.5	2435.49
-1.451	-109.949	-94.2168	-87.8084	-83.7236		17.51	697.963		17.51	2523.19
-1.452	-110.186	-94.72	-88.5336	-84.36		17.52	773.272		17.52	2544.32
-1.453	-110.956	-95.4452	-89.0812	-84.9076		17.53	724.95		17.53	2480.84
-1.454	-111.681	-95.9484	-89.5844	-85.3516		17.54	708.673		17.54	2470.46
-1.455	-112.228	-96.4368	-90.132	-85.988		17.55	728.59		17.55	2368.37
-1.456	-112.732	-97.1324	-90.8128	-86.6688		17.56	775.019		17.56	2452.54
-1.457	-113.131	-98.0352	-91.4048	-87.3496		17.57	794.361		17.57	2543.93
-1.458	-113.546	-98.6716	-91.9376	-87.9416		17.58	803.194		17.58	2536.77
-1.459	-113.96	-99.3524	-92.5296	-88.6668		17.59	765.404		17.59	2449.21
-1.46	-114.315	-99.9444	-93.0328	-89.1256		17.6	770.048		17.6	2494.88
-1.461	-114.404	-100.536	-93.6692	-89.762		17.61	720.777		17.61	2420.09
-1.462	-115.233	-101.04	-94.35	-90.3984		17.62	779.399		17.62	2412.22
-1.463	-116.002	-101.572	-94.942	-90.9904		17.63	843.133		17.63	2433.63
-1.464	-116.683	-102.164	-95.6228	-91.538		17.64	736.062		17.64	2512.5
-1.465	-117.038	-102.668	-96.1704	-92.1744		17.65	764.888		17.65	2582.64
-1.466	-117.364	-103.348	-96.8068	-92.8996		17.66	683.113		17.66	2554.67
-1.467	-118	-103.94	-97.4432	-93.5804		17.67	769.687		17.67	2490.67
-1.468	-118.356	-104.532	-98.0796	-94.2168		17.68	730.551		17.68	2530.48
-1.469	-118.859	-105.08	-98.6272	-94.72		17.69	737.29		17.69	2438.36
-1.47	-119.495	-105.805	-99.4412	-95.4452		17.7	727.335		17.7	2470.97
-1.471	-120.265	-106.486	-100.3	-96.1704		17.71	723.454		17.71	2567.07
-1.472	-120.724	-107.034	-100.892	-96.6736		17.72	707.706		17.72	2526.99
-1.473	-121.227	-107.581	-101.572	-97.31		17.73	749.977		17.73	2461.72
-1.474	-121.626	-108.173	-102.164	-97.9464		17.74	718.591		17.74	2559.36
-1.475	-122.13	-108.898	-102.801	-98.5384		17.75	737.763		17.75	2469.44
-1.476	-122.544	-109.579	-103.482	-99.1748		17.76	707.777		17.76	2560.84
-1.477	-122.899	-110.26	-104.074	-99.8556		17.77	721.029		17.77	2448.14
-1.478	-123.639	-110.852	-104.991	-100.581		17.78	768.448		17.78	2521.24
-1.479	-124.172	-111.444	-105.494	-101.173		17.79	767.939		17.79	2474.07
-1.48	-124.853	-112.524	-105.983	-101.72		17.8	794.882		17.8	2515.93
-1.481	-125.178	-113.264	-106.619	-102.357		17.81	735.88		17.81	2538.8
-1.482	-125.77	-113.99	-107.211	-103.082		17.82	814.232		17.82	2529.27
-1.483	-126.407	-114.478	-107.714	-103.807		17.83	879.115		17.83	2521.96
-1.484	-126.866	-114.981	-108.484	-104.31		17.84	774.291		17.84	2534.33
-1.485	-127.502	-115.484	-109.12	-104.991		17.85	767.298		17.85	2575.49
-1.486	-128.183	-116.165	-109.712	-105.716		17.86	824.915		17.86	2524.61
-1.487	-128.582	-116.757	-110.526	-106.308		17.87	822.265		17.87	2482.62
-1.488	-129.13	-117.305	-111.207	-106.989		17.88	743.917		17.88	2479.29
-1.489	-129.722	-117.941	-111.71	-107.626		17.89	844.311		17.89	2478.66
-1.49	-129.988	-118.666	-112.347	-108.351		17.9	750.417		17.9	2503.89
-1.491	-130.728	-119.392	-112.983	-109.12		17.91	756.958		17.91	2552.16
-1.492	-131.306	-120.072	-113.753	-109.801		17.92	777.573		17.92	2637.45
-1.493	-132.179	-120.798	-114.256	-110.349		17.93	794.036		17.93	2630.97
-1.494	-132.638	-121.123	-115.174	-111.252		17.94	693.447		17.94	2499.61
-1.495	-133.363	-121.893	-115.751	-111.888		17.95	780.209		17.95	2578.55
-1.496	-133.896	-122.529	-116.491	-112.628		17.96	780.599		17.96	2486.86
-1.497	-134.443	-123.166	-117.216	-113.486		17.97	789.117		17.97	2485.47
-1.498	-134.813	-123.846	-117.986	-114.078		17.98	838.256		17.98	2560.77
-1.499	-135.627	-124.527	-118.622	-114.626		17.99	784.218		17.99	2529.55
-1.5	-135.76	-124.616	-118.622	-114.759		18	730.412		18	2517.06
						18.01	800.652		18.01	2499.71
						18.02	765.558		18.02	2451.01
						18.03	723.381		18.03	2529.63
						18.04	814.866		18.04	2450.27
						18.05	873.27		18.05	2503.61
						18.06	715.978		18.06	2512.54
						18.07	771.849		18.07	2613.13
						18.08	861.507		18.08	2556.39
						18.09	744.69		18.09	2568.66
						18.1	849.773		18.1	2544.88
						18.11	731.92		18.11	2486.3
						18.12	721.793		18.12	2426.7
						18.13	702.91		18.13	2416.22
						18.14	719.192		18.14	2605.63
						18.15	745.767		18.15	2484.83
						18.16	728.32		18.16	2392.95
						18.17	733.832		18.17	2484.77
						18.18	768.848		18.18	2632.51
						18.19	785.121		18.19	2633.83
						18.2	725.276		18.2	2501.37
						18.21	784.83		18.21	2523.27
						18.22	770.072		18.22	2585.88
						18.23	861.397		18.23	2522.2
						18.24	839.436		18.24	2584.58
						18.25	791.871		18.25	2483.12
						18.26	832.715		18.26	2558.64
						18.27	869.614		18.27	2583.02
						18.28	845.089		18.28	2584.94
						18.29	783.041		18.29	2610.76
						18.3	810.715		18.3	2617.46
						18.31	699.425		18.31	2514.07
						18.32	696.652		18.32	2489.22
						18.33	801.351		18.33	2573.37
						18.34	851.164		18.34	2556.67
						18.35	776.939		18.35	2585.13
						18.36	778.533		18.36	2529.58
						18.37	813.333		18.37	2497.96
						18.38	835.785		18.38	2554.76
						18.39	777.134		18.39	2585.42
						18.4	721.308		18.4	2615.25
						18.41	807.403		18.41	2569.08
						18.42	782.574		18.42	2488.2
						18.43	830.767		18.43	2388.41
						18.44	732.665		18.44	2478.51
						18.45	830.351		18.45	2540.52
						18.46	799.966		18.46	2683.18
						18.47	903.743		18.47	2562.77
						18.48	784.325		18.48	2500.33
						18.49	738.37		18.49	2419.36
						18.5	771.52		18.5	2486.67
						18.51	746.695		18.51	2481.98
						18.52	775.141		18.52	2384.4
						18.53	810.473		18.53	2416.77
						18.54	813.161		18.54	2518.35
						18.55	717.047		18.55	2484.5
						18.56	845.273		18.56	2593.31
						18.57	858.9		18.57	2687.59
						18.58	804.738		18.58	2552.85
						18.59	797.941		18.59	2604.48
						18.6	771.338		18.6	2604.6
						18.61	927.914		18.61	2513.84
						18.62	835.726		18.62	2562.39
						18.63	792.398		18.63	2690.29
						18.64	886.142		18.64	2620.66
						18.65	886.159		18.65	2586.72
						18.66	857.944		18.66	2503.14
						18.67	883.776		18.67	2613.28
						18.68	775.732		18.68	2537.6
						18.69	849.2		18.69	2507.41
						18.7	777.418		18.7	2525.86
						18.71	871.079		18.71	2533.73
						18.72	821.24		18.72	2615.05
						18.73	869.563		18.73	2537.31
						18.74	913.276		18.74	2526.52
						18.75	850.243		18.75	2567.12
						18.76	773.258		18.76	2625.58
						18.77	856.956		18.77	2663.89
						18.78	771.575		18.78	2554.72
						18.79	845.07		18.79	2502.79
						18.8	844.047		18.8	2537.35
						18.81	810.085		18.81	2568.58
						18.82	844.486		18.82	2625
						18.83	762.851		18.83	2517.17
						18.84	883.387		18.84	2580.08
						18.85	865.808		18.85	2640.37
						18.86	743.555		18.86	2597.59
						18.87	792.983		18.87	2420.43
						18.88	736.259		18.88	2584.09
						18.89	794.01		18.89	2640.88
						18.9	761.1		18.9	2574.57
						18.91	779.094		18.91	2599.26
						18.92	781.787		18.92	2575.09
						18.93	838.331		18.93	2536.83
						18.94	794.03		18.94	2614.61
						18.95	784.646		18.95	2620.2
						18.96	830.086		18.96	2611.16
						18.97	937.615		18.97	2549.92
						18.98	876.927		18.98	2532.08
						18.99	806.714		18.99	2648.72
						19	809.043		19	2617.2
						19.01	871.084		19.01	2699.15
						19.02	866.808		19.02	2630.2
						19.03	823.555		19.03	2586.03
						19.04	803.636		19.04	2514.34
						19.05	791.964		19.05	2499.51
						19.06	812.607		19.06	2623.73
						19.07	772.956		19.07	2599.86
						19.08	809.612		19.08	2452.34
						19.09	863.691		19.09	2503.59
						19.1	825.918		19.1	2571.61
						19.11	785.484		19.11	2605.25
						19.12	809.433		19.12	2550.11
						19.13	849.323		19.13	2485.79
						19.14	757.842		19.14	2515.97
						19.15	705.715		19.15	2500.58
						19.16	811.734		19.16	2711.54
						19.17	844.6		19.17	2530.77
						19.18	849.351		19.18	2573.17
						19.19	794.025		19.19	2631.72
						19.2	904.223		19.2	2648.03
						19.21	911.569		19.21	2638.06
						19.22	880.591		19.22	2595.85
						19.23	825.36		19.23	2545.27
						19.24	805.158		19.24	2555.94
						19.25	841.152		19.25	2654.8
						19.26	807.731		19.26	2583.39
						19.27	816.086		19.27	2558.52
						19.28	876.65		19.28	2716.3
						19.29	857.633		19.29	2653.31
						19.3	932.925		19.3	2644.03
						19.31	781.78		19.31	2607.31
						19.32	864.2		19.32	2595.34
						19.33	888.06		19.33	2615.23
						19.34	791.966		19.34	2603.53
						19.35	961.468		19.35	2609.71
						19.36	789.526		19.36	2751.64
						19.37	675.629		19.37	2647.03
						19.38	823.98		19.38	2599.3
						19.39	820.901		19.39	2614.88
						19.4	829.415		19.4	2566.84
						19.41	814.091		19.41	2656.44
						19.42	836.719		19.42	2664.06
						19.43	811.069		19.43	2673.79
						19.44	757.691		19.44	2603.07
						19.45	874.606		19.45	2585.08
						19.46	725.687		19.46	2616.61
						19.47	805.616		19.47	2658.03
						19.48	869.681		19.48	2565.54
						19.49	898.443		19.49	2611.44
						19.5	795.4		19.5	2553.15
						19.51	956.622		19.51	2601.29
						19.52	866.497		19.52	2572.51
						19.53	835.588		19.53	2684.86
						19.54	853.43		19.54	2622.67
						19.55	846.853		19.55	2587.96
						19.56	787.478		19.56	2682.12
						19.57	889.836		19.57	2659.7
						19.58	849.682		19.58	2656.06
						19.59	883.098		19.59	2610.5
						19.6	936.91		19.6	2614.67
						19.61	860.523		19.61	2655.87
						19.62	794.563		19.62	2672.04
						19.63	827.568		19.63	2616.07
						19.64	835.784		19.64	2552.02
						19.65	904.026		19.65	2611.83
						19.66	950.516		19.66	2714.13
						19.67	892.294		19.67	2677.73
						19.68	917.25		19.68	2579.44
						19.69	782.18		19.69	2612.13
						19.7	860.099		19.7	2648.85
						19.71	885.488		19.71	2625.38
						19.72	928.216		19.72	2613.83
						19.73	983.219		19.73	2666.44
						19.74	872.01		19.74	2753.81
						19.75	790.624		19.75	2602.82
						19.76	791.346		19.76	2666.4
						19.77	894.227		19.77	2690.24
						19.78	863.519		19.78	2648.09
						19.79	851.069		19.79	2646.03
						19.8	904.652		19.8	2668.09
						19.81	869.817		19.81	2733.6
						19.82	813.709		19.82	2793.88
						19.83	844.868		19.83	2745.3
						19.84	917.016		19.84	2741.47
						19.85	871.368		19.85	2700.25
						19.86	883.576		19.86	2572.62
						19.87	820.89		19.87	2777.69
						19.88	811.275		19.88	2641.31
						19.89	846.08		19.89	2689.96
						19.9	846.157		19.9	2766.69
						19.91	866.796		19.91	2781.92
						19.92	819.168		19.92	2716.04
						19.93	947.635		19.93	2689.29
						19.94	905.775		19.94	2775.32
						19.95	816.489		19.95	2751.08
						19.96	817.126		19.96	2656.06
						19.97	855.397		19.97	2718.04
						19.98	931.001		19.98	2707.22
						19.99	860.261		19.99	2760.02
						20	806.648		20	2757.17
						20.01	910.241		20.01	2722.27
						20.02	813.559		20.02	2667.06
						20.03	820.056		20.03	2699.3
						20.04	897.776		20.04	2818.22
						20.05	780.31		20.05	2803.21
						20.06	850.662		20.06	2764.98
						20.07	867.506		20.07	2755.73
						20.08	847.486		20.08	2872.86
						20.09	839.743		20.09	2789.01
						20.1	843.112		20.1	2739.41
						20.11	834.772		20.11	2754.28
						20.12	842.688		20.12	2770.19
						20.13	908.235		20.13	2778.53
						20.14	832.445		20.14	2758.42
						20.15	749.824		20.15	2753.71
						20.16	853.844		20.16	2771.07
						20.17	827.158		20.17	2729.57
						20.18	796.272		20.18	2828.53
						20.19	868.701		20.19	2774.99
						20.2	814.035		20.2	2785.1
						20.21	898.829		20.21	2723.41
						20.22	865.548		20.22	2625.25
						20.23	812.74		20.23	2643.87
						20.24	893.156		20.24	2673.42
						20.25	814.672		20.25	2785.19
						20.26	841.388		20.26	2802.58
						20.27	769.687		20.27	2706.76
						20.28	934.298		20.28	2844.15
						20.29	923.202		20.29	2743.88
						20.3	801.36		20.3	2761.5
						20.31	911.314		20.31	2826
						20.32	861.484		20.32	2693.11
						20.33	899.784		20.33	2724.42
						20.34	887.641		20.34	2791.3
						20.35	870.498		20.35	2861.34
						20.36	791.655		20.36	2753.38
						20.37	824.955		20.37	2574.3
						20.38	871.414		20.38	2773.27
						20.39	904.882		20.39	2789.14
						20.4	903.285		20.4	2814.43
						20.41	956.457		20.41	2828.28
						20.42	868.423		20.42	2859.34
						20.43	752.467		20.43	2860.21
						20.44	863.497		20.44	2777.48
						20.45	900.536		20.45	2806.71
						20.46	889.388		20.46	2757.56
						20.47	853.458		20.47	2824.95
						20.48	891.642		20.48	2826.72
						20.49	917.356		20.49	2890.46
						20.5	927.152		20.5	2751.62
						20.51	901.046		20.51	2836.42
						20.52	884.243		20.52	2732.58
						20.53	789.488		20.53	2802.43
						20.54	886.838		20.54	2738.37
						20.55	902.002		20.55	2654.6
						20.56	965.312		20.56	2804.66
						20.57	851.964		20.57	2756.04
						20.58	874.269		20.58	2824.76
						20.59	985.108		20.59	2808.17
						20.6	911.757		20.6	2803.43
						20.61	849.957		20.61	2814.23
						20.62	890.449		20.62	2822.2
						20.63	901.093		20.63	2744.59
						20.64	769.434		20.64	2772.42
						20.65	739.128		20.65	2840.87
						20.66	873.24		20.66	2758.99
						20.67	898.776		20.67	2926.31
						20.68	884.523		20.68	2813.15
						20.69	894.257		20.69	2817.78
						20.7	952.385		20.7	2858.59
						20.71	798.281		20.71	2839.71
						20.72	891.153		20.72	2838.68
						20.73	851.598		20.73	2751.14
						20.74	928.825		20.74	2801.5
						20.75	960.83		20.75	2839.63
						20.76	919.076		20.76	2736.97
						20.77	921.373		20.77	2876.14
						20.78	944.512		20.78	2850.79
						20.79	859.62		20.79	2825.25
						20.8	854.471		20.8	2933.02
						20.81	851.246		20.81	2880.06
						20.82	875.93		20.82	2822.53
						20.83	947.366		20.83	2859.88
						20.84	920.068		20.84	2792.23
						20.85	890.998		20.85	2889.82
						20.86	912.82		20.86	2857.81
						20.87	982.24		20.87	2800.81
						20.88	981.422		20.88	2781.22
						20.89	903.15		20.89	2908.52
						20.9	832.037		20.9	2885.26
						20.91	996.718		20.91	2781.6
						20.92	874.512		20.92	2930.04
						20.93	882.658		20.93	2994.15
						20.94	1003.48		20.94	2839.55
						20.95	891.97		20.95	2950.24
						20.96	840.065		20.96	2876.51
						20.97	960.175		20.97	2933.07
						20.98	981.501		20.98	2892.56
						20.99	917.242		20.99	2869.52
						21	842.037		21	2884.27
						21.01	836.839		21.01	2785.91
						21.02	952.729		21.02	2837
						21.03	918.267		21.03	2809.42
						21.04	971.962		21.04	2743.16
						21.05	945.167		21.05	2880.9
						21.06	949.055		21.06	2795.72
						21.07	916.541		21.07	2810.02
						21.08	836.978		21.08	2842.61
						21.09	901.993		21.09	2901.19
						21.1	939.946		21.1	2976.07
						21.11	922.829		21.11	2821.57
						21.12	836.957		21.12	2843.72
						21.13	839.399		21.13	2932.7
						21.14	891.571		21.14	2934.13
						21.15	914.215		21.15	2998.26
						21.16	859.61		21.16	2974.3
						21.17	927.758		21.17	2886.83
						21.18	838.684		21.18	2956.54
						21.19	835.231		21.19	2902.35
						21.2	767		21.2	2933.26
						21.21	865.572		21.21	2870.93
						21.22	899.73		21.22	2806.63
						21.23	911.191		21.23	2773.3
						21.24	868.741		21.24	2853.9
						21.25	854.081		21.25	2923.55
						21.26	956.461		21.26	2874.65
						21.27	950.219		21.27	2891.52
						21.28	849.644		21.28	2881.27
						21.29	889.501		21.29	2964.13
						21.3	1005.6		21.3	2922.15
						21.31	847.172		21.31	2833.79
						21.32	850.767		21.32	2843.94
						21.33	952.856		21.33	2930.44
						21.34	985.471		21.34	2945.5
						21.35	1018.27		21.35	2929.01
						21.36	867.39		21.36	2941.04
						21.37	930.658		21.37	2949.58
						21.38	993.371		21.38	3024.57
						21.39	893.042		21.39	2895.49
						21.4	834.181		21.4	2878.47
						21.41	788.876		21.41	2828.21
						21.42	804.46		21.42	2750.15
						21.43	878.212		21.43	2871.95
						21.44	974.257		21.44	2920.02
						21.45	979.412		21.45	2978.48
						21.46	898.786		21.46	2913.63
						21.47	984.116		21.47	2997.1
						21.48	872.369		21.48	2914.25
						21.49	810.227		21.49	2894.09
						21.5	909.413		21.5	2935.21
						21.51	823.29		21.51	2998.42
						21.52	858.273		21.52	2977.52
						21.53	858.828		21.53	3062.81
						21.54	823.177		21.54	2972.89
						21.55	829.722		21.55	3114.3
						21.56	959.65		21.56	3055.17
						21.57	940.517		21.57	3039.72
						21.58	889.098		21.58	2948.35
						21.59	955.751		21.59	2974.76
						21.6	902.215		21.6	2958.45
						21.61	860.314		21.61	3072.46
						21.62	912.034		21.62	3073.69
						21.63	981.374		21.63	2908.15
						21.64	921.378		21.64	2844.74
						21.65	875.915		21.65	2894.46
						21.66	913.781		21.66	3002.04
						21.67	897.82		21.67	3053.12
						21.68	861.577		21.68	3039.81
						21.69	860.842		21.69	3101.59
						21.7	944.982		21.7	3096.93
						21.71	787.806		21.71	2881.24
						21.72	904.415		21.72	3044.83
						21.73	894.731		21.73	2906
						21.74	946.102		21.74	2987.48
						21.75	876.719		21.75	2921.41
						21.76	971.008		21.76	2876.06
						21.77	917.195		21.77	2924.74
						21.78	876.666		21.78	3003.16
						21.79	906.407		21.79	2898.09
						21.8	855.379		21.8	3001.41
						21.81	965.562		21.81	2993.59
						21.82	959.49		21.82	3084.52
						21.83	888.966		21.83	3012.95
						21.84	911.792		21.84	2981.64
						21.85	899.363		21.85	3052.21
						21.86	891.011		21.86	2965.83
						21.87	942.864		21.87	2871.66
						21.88	1014.65		21.88	2910.55
						21.89	876.993		21.89	3001.17
						21.9	908.225		21.9	3030.31
						21.91	847.939		21.91	2946.79
						21.92	984.557		21.92	2931.62
						21.93	959.214		21.93	2886.85
						21.94	937.764		21.94	3072.19
						21.95	810.834		21.95	3077.18
						21.96	936.383		21.96	2965.59
						21.97	980.131		21.97	3102.81
						21.98	957.689		21.98	3098.63
						21.99	855.109		21.99	3057.98
						22	890.679		22	2970.82
						22.01	942.461		22.01	2975.97
						22.02	919.057		22.02	3012.77
						22.03	981.021		22.03	2992.28
						22.04	950.034		22.04	3028.17
						22.05	868.951		22.05	3021.61
						22.06	980.058		22.06	2967.77
						22.07	975.474		22.07	2958.55
						22.08	971.612		22.08	3061.99
						22.09	868.907		22.09	3022.5
						22.1	943.338		22.1	2911.06
						22.11	999.845		22.11	3018.05
						22.12	907.018		22.12	3103.55
						22.13	859.11		22.13	3108.07
						22.14	928.659		22.14	3051.67
						22.15	891.782		22.15	3088.7
						22.16	958.961		22.16	3148.66
						22.17	871.539		22.17	3043.19
						22.18	972.789		22.18	2989.57
						22.19	1004.06		22.19	3116.57
						22.2	974.202		22.2	2953.76
						22.21	944.237		22.21	3067.52
						22.22	917.127		22.22	3043.41
						22.23	919.637		22.23	3099.91
						22.24	944.366		22.24	3093.47
						22.25	1037.98		22.25	2876.93
						22.26	909.49		22.26	3026.61
						22.27	946.162		22.27	3129.34
						22.28	937.769		22.28	3129.69
						22.29	934.832		22.29	3108.4
						22.3	974.969		22.3	3023.12
						22.31	1019.38		22.31	3061.18
						22.32	863.052		22.32	3043.43
						22.33	982.702		22.33	2966.53
						22.34	955.841		22.34	3073.12
						22.35	965.052		22.35	3117.85
						22.36	1010.31		22.36	3062.5
						22.37	924.002		22.37	3116.21
						22.38	828.771		22.38	3051.35
						22.39	887.961		22.39	3084.74
						22.4	892.775		22.4	3001.74
						22.41	1066.25		22.41	3089.52
						22.42	1098.2		22.42	2986.16
						22.43	990.03		22.43	3050.01
						22.44	1009.23		22.44	3045.28
						22.45	936.184		22.45	3025.59
						22.46	885.73		22.46	3062.5
						22.47	912.033		22.47	3160.14
						22.48	1007.96		22.48	2932.26
						22.49	793.254		22.49	2929.37
						22.5	958.567		22.5	3029.71
						22.51	970.98		22.51	3088.41
						22.52	935.16		22.52	3120.16
						22.53	938.407		22.53	3104.33
						22.54	844.877		22.54	3162.13
						22.55	837.15		22.55	3056.18
						22.56	865.256		22.56	2999.19
						22.57	951.918		22.57	3041.32
						22.58	1014.21		22.58	3097.84
						22.59	975.437		22.59	2970.06
						22.6	964.673		22.6	3004.18
						22.61	931.346		22.61	3058.03
						22.62	886.688		22.62	3052.5
						22.63	920.908		22.63	3099.52
						22.64	939.057		22.64	3180.85
						22.65	1039.32		22.65	3102.68
						22.66	956.766		22.66	3178.42
						22.67	881.347		22.67	3227.94
						22.68	898.46		22.68	3159.32
						22.69	1013.19		22.69	2990.86
						22.7	963.443		22.7	3077.28
						22.71	897.584		22.71	3096.08
						22.72	939.002		22.72	3073.95
						22.73	894.539		22.73	3049.08
						22.74	1025.6		22.74	3090.76
						22.75	1018.97		22.75	3174.32
						22.76	1006.4		22.76	3186.32
						22.77	981.981		22.77	3186.4
						22.78	933.499		22.78	3028.56
						22.79	1100.46		22.79	3183.86
						22.8	1070.21		22.8	3153.55
						22.81	989.071		22.81	3080.4
						22.82	985.28		22.82	3209.71
						22.83	1025.06		22.83	3118.43
						22.84	971.578		22.84	3177.33
						22.85	954.558		22.85	3011.82
						22.86	1029.79		22.86	3238.56
						22.87	999.783		22.87	3095.01
						22.88	868.611		22.88	3195.77
						22.89	856.981		22.89	3087.92
						22.9	971.817		22.9	3190.17
						22.91	1013.22		22.91	3136.38
						22.92	970.315		22.92	3301.2
						22.93	1058.27		22.93	3198.53
						22.94	912.446		22.94	3137.93
						22.95	950.106		22.95	3146.01
						22.96	922.455		22.96	3238.51
						22.97	900.576		22.97	3180.96
						22.98	1021.45		22.98	3243.02
						22.99	969.154		22.99	3235.22
						23	933.245		23	3246.49
						23.01	1031.57		23.01	3173.53
						23.02	933.593		23.02	3273.94
						23.03	924.489		23.03	3132.43
						23.04	957.825		23.04	3208.26
						23.05	978.75		23.05	3225.25
						23.06	953.469		23.06	3325.11
						23.07	930.36		23.07	3356.3
						23.08	876.32		23.08	3274.79
						23.09	1066.93		23.09	3234.8
						23.1	968.942		23.1	3231.81
						23.11	888.61		23.11	3134.96
						23.12	1071.75		23.12	3226.29
						23.13	1100.91		23.13	3195.08
						23.14	953.635		23.14	3223.06
						23.15	968.618		23.15	3340.15
						23.16	1021.77		23.16	3310.21
						23.17	1005.51		23.17	3333.03
						23.18	1000.67		23.18	3277.98
						23.19	1002.56		23.19	3253.27
						23.2	1002.88		23.2	3293.3
						23.21	979.567		23.21	3295.9
						23.22	1032.71		23.22	3408.89
						23.23	922.955		23.23	3317.82
						23.24	913.163		23.24	3206.16
						23.25	939.036		23.25	3224.56
						23.26	896.387		23.26	3274.97
						23.27	925.052		23.27	3336.6
						23.28	1001.09		23.28	3324.75
						23.29	931.545		23.29	3347.39
						23.3	1042.03		23.3	3255.77
						23.31	1040.07		23.31	3209.05
						23.32	1003.15		23.32	3209.27
						23.33	884.901		23.33	3312.09
						23.34	983.892		23.34	3240.87
						23.35	1056.75		23.35	3422.6
						23.36	937.586		23.36	3466.63
						23.37	941.895		23.37	3410.01
						23.38	1039.91		23.38	3419.13
						23.39	1014.59		23.39	3410.14
						23.4	1002.04		23.4	3367.02
						23.41	950.336		23.41	3290.67
						23.42	868.848		23.42	3326.44
						23.43	847.947		23.43	3360.89
						23.44	957.435		23.44	3177.63
						23.45	1030.22		23.45	3296.19
						23.46	899.116		23.46	3465.54
						23.47	922.614		23.47	3411.92
						23.48	963.187		23.48	3432.25
						23.49	991.178		23.49	3415
						23.5	1001.47		23.5	3337.97
						23.51	995.336		23.51	3234.6
						23.52	1034.69		23.52	3255.67
						23.53	927.254		23.53	3325.3
						23.54	837.916		23.54	3316.87
						23.55	907.014		23.55	3473.6
						23.56	913.935		23.56	3449.92
						23.57	1020.91		23.57	3444.09
						23.58	1096.62		23.58	3319.9
						23.59	920.933		23.59	3330.69
						23.6	1037.91		23.6	3482.45
						23.61	982.824		23.61	3434.86
						23.62	941.047		23.62	3429.74
						23.63	932.152		23.63	3406.32
						23.64	1026.62		23.64	3377.94
						23.65	985.792		23.65	3582.07
						23.66	1033.33		23.66	3448.72
						23.67	960.675		23.67	3487.96
						23.68	935.71		23.68	3455.85
						23.69	872.646		23.69	3645.35
						23.7	961.647		23.7	3489.77
						23.71	833.652		23.71	3539.04
						23.72	875.724		23.72	3665.1
						23.73	988.559		23.73	3741.01
						23.74	1066.2		23.74	3406.53
						23.75	984.688		23.75	3493.77
						23.76	924.532		23.76	3569.97
						23.77	1039.42		23.77	3537.69
						23.78	1017.07		23.78	3658
						23.79	975.996		23.79	3646.55
						23.8	928.532		23.8	3615.59
						23.81	907.314		23.81	3691.06
						23.82	912.643		23.82	3617.13
						23.83	943.298		23.83	3648.45
						23.84	978.946		23.84	3970.8
						23.85	993.367		23.85	3956.84
						23.86	938.31		23.86	3933.49
						23.87	928.803		23.87	3918.55
						23.88	964.749		23.88	3982.79
						23.89	928.543		23.89	4107.7
						23.9	944.787		23.9	4297.82
						23.91	950.592		23.91	4284.65
						23.92	860.322		23.92	4175.52
						23.93	904.889		23.93	4045.76
						23.94	921.115		23.94	4487.16
						23.95	1008.43		23.95	4328.1
						23.96	934.33		23.96	4216.71
						23.97	1043.2		23.97	4210.65
						23.98	1072.68		23.98	4136.2
						23.99	955.457		23.99	4052.56
						24	943.214		24	3924.76
						24.01	890.791		24.01	3981.67
						24.02	1086.12		24.02	4137.82
						24.03	1047.69		24.03	3745.5
						24.04	1040.91		24.04	3883.83
						24.05	958.027		24.05	3775.89
						24.06	989.695		24.06	3844.39
						24.07	956.151		24.07	3668.16
						24.08	952.752		24.08	3604.23
						24.09	914.669		24.09	3750.92
						24.1	889.745		24.1	3658.57
						24.11	958.684		24.11	3566.72
						24.12	1004.96		24.12	3737.66
						24.13	984.857		24.13	3507.85
						24.14	1019.44		24.14	3614
						24.15	1029.09		24.15	3719.06
						24.16	1087.69		24.16	3683
						24.17	988.353		24.17	3630.92
						24.18	996.902		24.18	3662.49
						24.19	945.521		24.19	3684.02
						24.2	905.627		24.2	3745.57
						24.21	1030.22		24.21	3637.11
						24.22	1061.57		24.22	3673
						24.23	988.548		24.23	3700.02
						24.24	910.801		24.24	3788.81
						24.25	1035.16		24.25	3874.13
						24.26	926.801		24.26	3635.2
						24.27	964.686		24.27	3650.6
						24.28	1043.41		24.28	3762.66
						24.29	979.316		24.29	3752.65
						24.3	976.714		24.3	3727.91
						24.31	1021.97		24.31	3778.61
						24.32	970.698		24.32	3783.67
						24.33	1053.53		24.33	3734.74
						24.34	1018.52		24.34	3815.17
						24.35	832.522		24.35	3870.67
						24.36	923.737		24.36	3865.38
						24.37	926.848		24.37	3959.54
						24.38	982.664		24.38	3825.52
						24.39	969.011		24.39	3789.87
						24.4	966.177		24.4	3782.85
						24.41	972.637		24.41	3920.37
						24.42	1044.74		24.42	3989.04
						24.43	930.682		24.43	4064.29
						24.44	1004.18		24.44	3875.93
						24.45	1001.95		24.45	3883.76
						24.46	1049.17		24.46	3846.18
						24.47	1063.83		24.47	3924.98
						24.48	1031.89		24.48	3947.57
						24.49	893.503		24.49	4031.76
						24.5	1011.62		24.5	4053.73
						24.51	965.433		24.51	4004.16
						24.52	973.257		24.52	3980.1
						24.53	906.883		24.53	4016.28
						24.54	954.462		24.54	4092.85
						24.55	965.515		24.55	4119.75
						24.56	1011		24.56	4001.17
						24.57	885.556		24.57	4012.21
						24.58	990.838		24.58	4128.92
						24.59	994.257		24.59	4163.73
						24.6	966.394		24.6	4083.24
						24.61	896.17		24.61	4018.09
						24.62	1020.29		24.62	4033.07
						24.63	985.58		24.63	4069.61
						24.64	990.021		24.64	4041.71
						24.65	1041.98		24.65	4075.25
						24.66	1094.64		24.66	4094.64
						24.67	956.714		24.67	4136.82
						24.68	814.778		24.68	4228.4
						24.69	891.918		24.69	4258.53
						24.7	970.528		24.7	4349.91
						24.71	1011.7		24.71	4277.75
						24.72	1013.72		24.72	4192.85
						24.73	912.381		24.73	4269.22
						24.74	954.075		24.74	4308.88
						24.75	1025.37		24.75	4403
						24.76	949.483		24.76	4473.63
						24.77	1067.77		24.77	4463.24
						24.78	1020.95		24.78	4529.93
						24.79	1009.81		24.79	4375.32
						24.8	972.368		24.8	4360.77
						24.81	965.414		24.81	4331.77
						24.82	960.167		24.82	4559.16
						24.83	1005.81		24.83	4608.47
						24.84	1065.41		24.84	4402.38
						24.85	1005.53		24.85	4503.92
						24.86	1081.53		24.86	4542.79
						24.87	944.957		24.87	4646.79
						24.88	1039.1		24.88	4445.37
						24.89	1135.48		24.89	4554.64
						24.9	1018.21		24.9	4812.76
						24.91	970.862		24.91	4837.15
						24.92	924.378		24.92	4625.93
						24.93	1054.35		24.93	4864.47
						24.94	1068.23		24.94	4946.92
						24.95	1021.02		24.95	4869.77
						24.96	1039.34		24.96	4903.08
						24.97	942.556		24.97	4834.08
						24.98	940.339		24.98	4813.15
						24.99	976.091		24.99	4772.94
						25	942.075		25	4843.03
						25.01	1005.89		25.01	5088.32
						25.02	929.699		25.02	5002.17
						25.03	1068.63		25.03	4903.17
						25.04	990.188		25.04	4927.3
						25.05	913.857		25.05	5057.42
						25.06	1020.22		25.06	4923.12
						25.07	1036.08		25.07	5007.57
						25.08	1047.27		25.08	5063.47
						25.09	993.71		25.09	5135.33
						25.1	947.106		25.1	5376.07
						25.11	968.73		25.11	5273.43
						25.12	942.247		25.12	5353.81
						25.13	933.154		25.13	5380.72
						25.14	946.062		25.14	5447.15
						25.15	914.872		25.15	5513.08
						25.16	1056.76		25.16	5406.49
						25.17	1041.35		25.17	5479.22
						25.18	913.985		25.18	5469.08
						25.19	1039.32		25.19	5635.24
						25.2	973.21		25.2	5758.37
						25.21	962.127		25.21	5649.67
						25.22	965.65		25.22	5738.02
						25.23	996.455		25.23	5681.32
						25.24	1090.1		25.24	5907.53
						25.25	1019.33		25.25	5890.51
						25.26	1026.86		25.26	6077.05
						25.27	921.258		25.27	5919.77
						25.28	958.738		25.28	6129.73
						25.29	1090.05		25.29	6175
						25.3	994.198		25.3	6100.87
						25.31	1054.56		25.31	6168.85
						25.32	997.166		25.32	6063.16
						25.33	1052.63		25.33	6321.59
						25.34	1029.56		25.34	6436.9
						25.35	1070.71		25.35	6322.72
						25.36	1070.42		25.36	6494.43
						25.37	1037.61		25.37	6499.59
						25.38	1014.59		25.38	6685
						25.39	1005.05		25.39	6833.21
						25.4	1030.48		25.4	6689.49
						25.41	1020.04		25.41	6678.67
						25.42	1005.76		25.42	6647.91
						25.43	970.774		25.43	6878.49
						25.44	1033.99		25.44	7029.94
						25.45	1119.67		25.45	6811.08
						25.46	1113.26		25.46	6998.16
						25.47	1022.39		25.47	6818.42
						25.48	1003.64		25.48	7136.21
						25.49	972.679		25.49	7047.89
						25.5	919.622		25.5	7238.77
						25.51	1076.44		25.51	7418.04
						25.52	1082.61		25.52	7172.52
						25.53	1037.37		25.53	7278.21
						25.54	997.075		25.54	7615.86
						25.55	1063.73		25.55	7510.62
						25.56	959.677		25.56	7516.86
						25.57	1060.48		25.57	7597.86
						25.58	949.27		25.58	7684.68
						25.59	990.387		25.59	7915
						25.6	964.713		25.6	8110.91
						25.61	1002.74		25.61	8088.93
						25.62	970.932		25.62	8138.2
						25.63	1046.59		25.63	8413.23
						25.64	1005.96		25.64	8381.75
						25.65	996.23		25.65	8322.52
						25.66	1035.3		25.66	8289.58
						25.67	914.171		25.67	8382.84
						25.68	976.913		25.68	8693.11
						25.69	1072.4		25.69	9087.24
						25.7	1101.72		25.7	9057.4
						25.71	1066.68		25.71	8869.49
						25.72	1066.71		25.72	9110.68
						25.73	973.502		25.73	9014.81
						25.74	1026.88		25.74	9172.82
						25.75	1027.3		25.75	9244.91
						25.76	1008.74		25.76	9275.98
						25.77	1010.45		25.77	9670.64
						25.78	1074.67		25.78	9425.28
						25.79	1022.7		25.79	9459.47
						25.8	1063.43		25.8	9381.11
						25.81	1002.39		25.81	9653.26
						25.82	1006.06		25.82	9978.06
						25.83	1067.64		25.83	9810.86
						25.84	1040.65		25.84	9638.76
						25.85	971.663		25.85	9685.54
						25.86	1032.84		25.86	9833.7
						25.87	1001.74		25.87	10276.5
						25.88	995.099		25.88	10281.1
						25.89	1020.04		25.89	10205
						25.9	1161.96		25.9	10121.5
						25.91	1032.3		25.91	10142.2
						25.92	1034.32		25.92	10152.5
						25.93	1111.99		25.93	10575.2
						25.94	1071.85		25.94	10589.5
						25.95	1008.72		25.95	10915.4
						25.96	1127.42		25.96	10769.2
						25.97	1011.87		25.97	10785.3
						25.98	987.164		25.98	11200.6
						25.99	1012.3		25.99	11225.9
						26	989.579		26	11276.1
						26.01	1018.14		26.01	11231.9
						26.02	1110.05		26.02	11284
						26.03	1081.82		26.03	11209.5
						26.04	1102.91		26.04	11342.4
						26.05	962.78		26.05	11254.2
						26.06	941.219		26.06	11199.8
						26.07	1033.33		26.07	11517.6
						26.08	969.266		26.08	11844.9
						26.09	1009.87		26.09	11877.9
						26.1	1176.87		26.1	11931.7
						26.11	992.315		26.11	11953.8
						26.12	971.572		26.12	12257.7
						26.13	987.509		26.13	12197.2
						26.14	951.577		26.14	12048
						26.15	994.043		26.15	12147.7
						26.16	982.642		26.16	12437.4
						26.17	1001.91		26.17	12342.9
						26.18	978.037		26.18	12836.7
						26.19	1038.58		26.19	12674.5
						26.2	1060.11		26.2	12938
						26.21	994.876		26.21	12824.6
						26.22	1077.34		26.22	13060.5
						26.23	1072.7		26.23	13117.7
						26.24	1042.85		26.24	13225
						26.25	954.093		26.25	13456.3
						26.26	854.927		26.26	13555.9
						26.27	954.07		26.27	13893.9
						26.28	1082.85		26.28	14098.9
						26.29	1069.34		26.29	14319.9
						26.3	993.968		26.3	14292.7
						26.31	1014.35		26.31	15332.3
						26.32	1108.03		26.32	15456.1
						26.33	1103		26.33	15854.5
						26.34	1069.41		26.34	16330.3
						26.35	1111.73		26.35	16651.4
						26.36	1085.29		26.36	17334.1
						26.37	1129.53		26.37	17829.1
						26.38	1079.16		26.38	18618.1
						26.39	1011.65		26.39	19678
						26.4	964.995		26.4	21015.5
						26.41	1074.15		26.41	22122.7
						26.42	1085.93		26.42	23679.9
						26.43	1143.58		26.43	24778.4
						26.44	1128.41		26.44	26530.6
						26.45	1108.85		26.45	28362.3
						26.46	1130.96		26.46	30532.9
						26.47	1096.58		26.47	33265.3
						26.48	1035.54		26.48	36033.1
						26.49	1074.03		26.49	38776.3
						26.5	971.612		26.5	41694.7
						26.51	987.18		26.51	44078.5
						26.52	1192.58		26.52	45773.4
						26.53	1001.72		26.53	46611.8
						26.54	931.491		26.54	47387.1
						26.55	1209.61		26.55	46698.6
						26.56	1014.48		26.56	45643.4
						26.57	1040.84		26.57	44125.5
						26.58	1082.46		26.58	42182.6
						26.59	1056.96		26.59	39809.3
						26.6	1114.55		26.6	36293
						26.61	1071.08		26.61	33475.8
						26.62	1076.52		26.62	31189.5
						26.63	1042.72		26.63	27465.1
						26.64	1156.43		26.64	24874.6
						26.65	1163.19		26.65	22110.7
						26.66	1037.05		26.66	19723.5
						26.67	1123.99		26.67	17596.6
						26.68	1030.75		26.68	15945.8
						26.69	1096.45		26.69	14288.8
						26.7	995.867		26.7	13156.1
						26.71	1069.7		26.71	11980
						26.72	958.128		26.72	11178.9
						26.73	1074.97		26.73	10643.2
						26.74	1132.72		26.74	9974.47
						26.75	1124.96		26.75	9401.55
						26.76	1124.09		26.76	8720.61
						26.77	1143.54		26.77	8517.89
						26.78	1160.76		26.78	8262.99
						26.79	1099.01		26.79	7537.91
						26.8	1047.6		26.8	7466.35
						26.81	1148		26.81	7303.21
						26.82	1167.99		26.82	6991.17
						26.83	1191.44		26.83	6779.41
						26.84	1165.45		26.84	6771.44
						26.85	1118.36		26.85	6554.8
						26.86	1118.98		26.86	6493.87
						26.87	1104.14		26.87	6488.14
						26.88	1118.81		26.88	6242.33
						26.89	1199.86		26.89	5936.36
						26.9	1152.85		26.9	6066.95
						26.91	1081.95		26.91	5955.62
						26.92	1171.79		26.92	5912.74
						26.93	1134.49		26.93	5606.83
						26.94	1148.38		26.94	5696.01
						26.95	1224.76		26.95	5541.69
						26.96	1239.93		26.96	5309.66
						26.97	1100.1		26.97	5222.27
						26.98	1125.55		26.98	5388.11
						26.99	1052.2		26.99	5242.58
						27	1127.37		27	5109.82
						27.01	1142.3		27.01	4984.85
						27.02	1193.02		27.02	4916.23
						27.03	1187.54		27.03	5147.57
						27.04	1218.13		27.04	4923.65
						27.05	1098.48		27.05	4825.58
						27.06	1218.8		27.06	4822.24
						27.07	1313.65		27.07	4680.55
						27.08	1190.98		27.08	4654.42
						27.09	1132.11		27.09	4578.41
						27.1	1125		27.1	4424.29
						27.11	1219.3		27.11	4426.46
						27.12	1169.74		27.12	4531.16
						27.13	1055.73		27.13	4450.87
						27.14	1161.61		27.14	4412.03
						27.15	1156.3		27.15	4443.66
						27.16	1123.43		27.16	4344.17
						27.17	1224.46		27.17	4418.02
						27.18	1216.17		27.18	4157.07
						27.19	1285.1		27.19	4011.75
						27.2	1144.02		27.2	4088.83
						27.21	1087.71		27.21	4119.84
						27.22	1125.49		27.22	4293.72
						27.23	1127.93		27.23	4138.38
						27.24	1183.27		27.24	4166.72
						27.25	1241.61		27.25	3906.32
						27.26	1262.43		27.26	3917
						27.27	1198.39		27.27	3892.75
						27.28	1227.66		27.28	3908.67
						27.29	1196.3		27.29	3896.69
						27.3	1231.93		27.3	3818.8
						27.31	1178.97		27.31	3979.29
						27.32	1055.24		27.32	3822.59
						27.33	1196.25		27.33	3790.92
						27.34	1213.99		27.34	3719.79
						27.35	1127.69		27.35	3508.02
						27.36	1198.91		27.36	3716.31
						27.37	1298.46		27.37	3659.65
						27.38	1253.6		27.38	3759.66
						27.39	1160.88		27.39	3546.23
						27.4	1287.28		27.4	3535.47
						27.41	1187.7		27.41	3522.78
						27.42	1317.86		27.42	3624.8
						27.43	1337.98		27.43	3485.62
						27.44	1195.63		27.44	3579.99
						27.45	1216.86		27.45	3572.92
						27.46	1237.89		27.46	3468.29
						27.47	1239.32		27.47	3515.53
						27.48	1167.71		27.48	3609.82
						27.49	1212.15		27.49	3448.7
						27.5	1238.5		27.5	3255.37
						27.51	1248.59		27.51	3503.29
						27.52	1206.42		27.52	3542.71
						27.53	1166.21		27.53	3438.46
						27.54	1331.38		27.54	3501.48
						27.55	1329.91		27.55	3376.95
						27.56	1239.24		27.56	3409.29
						27.57	1241.34		27.57	3546.18
						27.58	1186.42		27.58	3533.28
						27.59	1157.16		27.59	3395.84
						27.6	1167.01		27.6	3481.7
						27.61	1163.15		27.61	3403.01
						27.62	1258.39		27.62	3378.41
						27.63	1253.15		27.63	3224.9
						27.64	1273.32		27.64	3251.65
						27.65	1296.84		27.65	3408.56
						27.66	1205.37		27.66	3321.63
						27.67	1306.56		27.67	3163.5
						27.68	1180.1		27.68	3276.36
						27.69	1216.72		27.69	3259.18
						27.7	1160.37		27.7	3152.57
						27.71	1266.42		27.71	3075.44
						27.72	1235.41		27.72	3151.55
						27.73	1256.46		27.73	3172.78
						27.74	1114.13		27.74	3212.48
						27.75	1221.35		27.75	3199.9
						27.76	1355.65		27.76	3163.7
						27.77	1275.18		27.77	3124.85
						27.78	1304.27		27.78	3118.58
						27.79	1357.08		27.79	3128.82
						27.8	1292.82		27.8	3101.95
						27.81	1344.69		27.81	3061.9
						27.82	1208		27.82	2931.08
						27.83	1108		27.83	3090.15
						27.84	1147.58		27.84	3130.77
						27.85	1228.67		27.85	3068.22
						27.86	1209.9		27.86	2998.92
						27.87	1232.42		27.87	3001.15
						27.88	1326.35		27.88	3015.61
						27.89	1249.54		27.89	3084.81
						27.9	1277.29		27.9	3076.01
						27.91	1220.97		27.91	3141.31
						27.92	1371.73		27.92	3040.31
						27.93	1304.79		27.93	2950.53
						27.94	1355.63		27.94	3030.81
						27.95	1255.73		27.95	2982.61
						27.96	1178.76		27.96	2979.95
						27.97	1146.52		27.97	2932.58
						27.98	1214.67		27.98	2906.02
						27.99	1283.53		27.99	2970.26
						28	1381.71		28	2944.31
						28.01	1319.69		28.01	2882.19
						28.02	1182.77		28.02	2864
						28.03	1211.86		28.03	2978.74
						28.04	1395.29		28.04	2967.71
						28.05	1254.78		28.05	2802.62
						28.06	1252.85		28.06	3019.03
						28.07	1260.29		28.07	2900.17
						28.08	1295.44		28.08	2815.78
						28.09	1078.91		28.09	2736.48
						28.1	1167.15		28.1	2878.7
						28.11	1319.33		28.11	2882.53
						28.12	1228.3		28.12	2923.87
						28.13	1314.81		28.13	2845.37
						28.14	1290.45		28.14	2868.38
						28.15	1136.66		28.15	2943.07
						28.16	1198.48		28.16	2806.74
						28.17	1226.41		28.17	2853.66
						28.18	1259.45		28.18	2882.53
						28.19	1288.53		28.19	2909.12
						28.2	1413.43		28.2	2893.88
						28.21	1391.9		28.21	2784.06
						28.22	1354.52		28.22	2869.2
						28.23	1298.1		28.23	2861.74
						28.24	1458.28		28.24	2826.88
						28.25	1411.98		28.25	2880.18
						28.26	1251		28.26	2839.4
						28.27	1242.4		28.27	2805.1
						28.28	1301.42		28.28	2796.02
						28.29	1329.84		28.29	2937.67
						28.3	1302.36		28.3	2852.78
						28.31	1279.21		28.31	2803.27
						28.32	1320.73		28.32	2736.27
						28.33	1351.43		28.33	2740.12
						28.34	1264.65		28.34	2804.17
						28.35	1428.22		28.35	2783.56
						28.36	1393.66		28.36	2722.19
						28.37	1229.31		28.37	2819.76
						28.38	1303.78		28.38	2776.52
						28.39	1389.65		28.39	2739.86
						28.4	1566.56		28.4	2741.44
						28.41	1311.02		28.41	2793.3
						28.42	1313.69		28.42	2717.89
						28.43	1317.97		28.43	2779.96
						28.44	1259.16		28.44	2769.14
						28.45	1276.85		28.45	2634.34
						28.46	1401.89		28.46	2721.88
						28.47	1388.14		28.47	2723.15
						28.48	1345.55		28.48	2669.22
						28.49	1266.94		28.49	2791.92
						28.5	1389.58		28.5	2699.79
						28.51	1336.38		28.51	2678.04
						28.52	1402.56		28.52	2750.3
						28.53	1460.18		28.53	2736.24
						28.54	1507.14		28.54	2689.15
						28.55	1358.84		28.55	2666.27
						28.56	1339.45		28.56	2730.53
						28.57	1370.52		28.57	2675.26
						28.58	1444.31		28.58	2697.69
						28.59	1396.52		28.59	2767.12
						28.6	1469.7		28.6	2724.14
						28.61	1404.95		28.61	2640.53
						28.62	1317.58		28.62	2755.34
						28.63	1330.51		28.63	2715.46
						28.64	1435.34		28.64	2715.84
						28.65	1420.5		28.65	2698.69
						28.66	1570.06		28.66	2749.5
						28.67	1478.87		28.67	2681.64
						28.68	1418.24		28.68	2706.78
						28.69	1454.89		28.69	2782.97
						28.7	1457.48		28.7	2752.29
						28.71	1336.38		28.71	2693.25
						28.72	1415.02		28.72	2591.59
						28.73	1419.94		28.73	2548.69
						28.74	1393.4		28.74	2552.14
						28.75	1386.25		28.75	2645.76
						28.76	1457.27		28.76	2694.51
						28.77	1637.13		28.77	2620.78
						28.78	1587.93		28.78	2648.54
						28.79	1585.75		28.79	2704.64
						28.8	1562.87		28.8	2621.85
						28.81	1430.62		28.81	2713.87
						28.82	1525.01		28.82	2641.46
						28.83	1561.77		28.83	2603.84
						28.84	1603.12		28.84	2569.85
						28.85	1504.97		28.85	2711.69
						28.86	1461.59		28.86	2659.67
						28.87	1591.83		28.87	2597.06
						28.88	1646.22		28.88	2719
						28.89	1504.38		28.89	2657.37
						28.9	1705.17		28.9	2483.59
						28.91	1562.86		28.91	2545.47
						28.92	1568.94		28.92	2703.02
						28.93	1589.94		28.93	2660.94
						28.94	1526.91		28.94	2543.03
						28.95	1535.65		28.95	2607.95
						28.96	1649.95		28.96	2586.61
						28.97	1604.41		28.97	2679.99
						28.98	1632.87		28.98	2735.84
						28.99	1572.66		28.99	2664.48
						29	1584.23		29	2592.59
						29.01	1726.94		29.01	2678.97
						29.02	1580.75		29.02	2671.84
						29.03	1483.04		29.03	2581.42
						29.04	1606.77		29.04	2572.31
						29.05	1648.67		29.05	2527.82
						29.06	1703.58		29.06	2626.67
						29.07	1559.05		29.07	2601.98
						29.08	1592.07		29.08	2636.58
						29.09	1633.27		29.09	2597.71
						29.1	1576.18		29.1	2604.66
						29.11	1508.38		29.11	2602.47
						29.12	1715.83		29.12	2567.46
						29.13	1788.65		29.13	2581.73
						29.14	1674		29.14	2568.6
						29.15	1679.94		29.15	2625.24
						29.16	1787.46		29.16	2568.61
						29.17	1725.23		29.17	2612.39
						29.18	1700.51		29.18	2672.47
						29.19	1695.31		29.19	2610.87
						29.2	1657.35		29.2	2532.57
						29.21	1574.03		29.21	2541.89
						29.22	1558.85		29.22	2578.88
						29.23	1649.24		29.23	2588.32
						29.24	1687.53		29.24	2540.23
						29.25	1614.99		29.25	2615.44
						29.26	1646.7		29.26	2584.6
						29.27	1641.59		29.27	2558.94
						29.28	1666.35		29.28	2534.44
						29.29	1640.71		29.29	2561.28
						29.3	1730.11		29.3	2708.5
						29.31	1725.17		29.31	2554.63
						29.32	1543.56		29.32	2501.47
						29.33	1756.88		29.33	2573.4
						29.34	1625.8		29.34	2596.69
						29.35	1709.22		29.35	2575.47
						29.36	1737.9		29.36	2613.35
						29.37	1723.2		29.37	2497.57
						29.38	1764.88		29.38	2486.67
						29.39	1753.8		29.39	2557.99
						29.4	1786.27		29.4	2705.9
						29.41	1563.15		29.41	2666.64
						29.42	1641.33		29.42	2744.95
						29.43	1648.81		29.43	2747.89
						29.44	1729.19		29.44	2682.55
						29.45	1745.74		29.45	2653.53
						29.46	1677.03		29.46	2656.93
						29.47	1646.06		29.47	2681.51
						29.48	1509.29		29.48	2694.64
						29.49	1642.96		29.49	2732.46
						29.5	1652.88		29.5	2885.64
						29.51	1561		29.51	2844.68
						29.52	1483.92		29.52	2750.82
						29.53	1452.98		29.53	2763.54
						29.54	1596.49		29.54	2872.03
						29.55	1724.43		29.55	2776.1
						29.56	1463.75		29.56	2821.25
						29.57	1587.22		29.57	2666.51
						29.58	1557.16		29.58	2770.62
						29.59	1459.17		29.59	2763.26
						29.6	1544.61		29.6	2839.02
						29.61	1479.44		29.61	2678.96
						29.62	1520.61		29.62	2721.21
						29.63	1680.65		29.63	2695.3
						29.64	1610.99		29.64	2622.81
						29.65	1642.4		29.65	2705.34
						29.66	1523.84		29.66	2710.32
						29.67	1646.59		29.67	2599.04
						29.68	1603.16		29.68	2581.02
						29.69	1546.87		29.69	2531.33
						29.7	1597.26		29.7	2497.01
						29.71	1526.7		29.71	2511.14
						29.72	1457.31		29.72	2610.92
						29.73	1576.26		29.73	2538.79
						29.74	1506.91		29.74	2516.35
						29.75	1452.55		29.75	2479.93
						29.76	1394.24		29.76	2518.3
						29.77	1546.85		29.77	2594.42
						29.78	1504.33		29.78	2516.97
						29.79	1377.52		29.79	2522.2
						29.8	1468.17		29.8	2636.39
						29.81	1431.41		29.81	2476.04
						29.82	1380.63		29.82	2473.91
						29.83	1406.05		29.83	2519.32
						29.84	1312.26		29.84	2504.99
						29.85	1509.88		29.85	2513.35
						29.86	1345.86		29.86	2435.99
						29.87	1365.4		29.87	2550.76
						29.88	1304.72		29.88	2462.98
						29.89	1404.09		29.89	2475.07
						29.9	1375.77		29.9	2469.77
						29.91	1430.19		29.91	2511.65
						29.92	1340.12		29.92	2510.67
						29.93	1262.41		29.93	2396.76
						29.94	1424.69		29.94	2504
						29.95	1490.52		29.95	2401.63
						29.96	1477.63		29.96	2482.82
[truncated: 6,004 more rows]

## Sheet: Fig. 3
Fig. 3a										Fig. 3b										Fig. 3c									inset in Fig. 3c									Fig. 3d
2θ	initial	-0.8	-0.85	-0.9	-1	-1.1	-1.2	-1.3		Raman shift (cm-1)	initial	-0.8	-0.85	-0.9	-1	-1.1	-1.2	-1.3		Energy	Cu foil	Energy	CuS	Energy	Cu2S	Energy	in situ -1.3 V		Energy	Cu foil	Energy	CuS	Energy	Cu2S	Energy	in situ -1.3 V		R(Å)	in situ -1.3 V	Cu foil	CuS	Cu2S
40.5	15835.8	41402.1	65289.4	88159.3	108131	133222	154131	179963		800.203	4949.68	9229.57	16290	19167.9	21626.9	23666.5	26702.7	28277.2		8948.1	0.00136	8914.34	-0.000471259	8914.38	-0.000628896	8914.23	-0.000401354		8975.96	0.07038	8967.06	0.00991	8967.1	0.01141	8965.83	0.01111		0	0.27197	0.60898	0.2899	0.17425
40.51	18004.2	41395.2	63549.8	88150.3	109976	130794	155767	176394		798.975	4914.56	9243.31	16365.2	19064.5	21426.2	23129.3	26388.2	28347.9		8953.09	0.00223	8918.26	-0.000290661	8918.07	-0.000530069	8918.33	-0.000436485		8976.46	0.09144	8968.18	0.01103	8968.1	0.01283	8966.33	0.01171		0.03068	0.26813	0.60665	0.28171	0.16987
40.52	18157.8	43255.1	64745.6	91498.4	110022	130842	153808	176432		797.746	5013.66	9212.3	16169.8	18930.6	20916.4	23458.5	26698.1	28489.7		8957.96	0.0036	8922.1	-0.000412046	8922.14	-0.00041146	8922.14	-0.000456595		8976.96	0.12407	8968.41	0.01139	8968.41	0.01358	8966.83	0.01242		0.06136	0.25713	0.59987	0.25777	0.15715
40.53	17395.5	40816.2	64252.2	87530.9	110284	132568	154281	177217		796.516	4978.54	9146.75	15852.6	19164.7	21271	23586.3	26314.6	28056.1		8962.99	0.00582	8925.91	-0.000192078	8926.1	-0.000298353	8926.06	-0.000476461		8977.46	0.16827	8968.87	0.01205	8968.91	0.01456	8967.33	0.01326		0.09204	0.24063	0.58937	0.22016	0.13742
40.54	17952.2	41503.1	63355	88294.5	110740	133476	153480	178091		795.285	4919.03	9115.77	16531.5	19112.1	21619.3	23464.1	26640.7	28214.2		8967.87	0.01037	8929.91	-2.11873e-05	8929.91	-0.000221857	8930.14	-0.000485208		8977.96	0.22641	8969.33	0.0129	8969.41	0.01554	8967.87	0.01411		0.12272	0.22157	0.57642	0.17287	0.11328
40.55	17598.8	41437.7	63892.5	88731.3	110454	131915	155653	176748		794.057	4912.39	9050.26	16541.5	19039.3	21250	23248.4	26182.2	28307.2		8968.57	0.01115	8934.11	0.000184727	8933.96	1.95855e-05	8934.15	-0.000417361		8978.47	0.29006	8969.91	0.01397	8969.87	0.0167	8968.33	0.01505		0.1534	0.20432	0.56293	0.12409	0.08972
40.56	16944.5	41881.9	63381.3	89058.3	111612	130733	155913	178934		792.826	5035.8	9127	15834.2	18777.4	21126.7	23370.1	26227.7	28131.9		8968.8	0.01195	8937.97	0.000328512	8938.2	0.000404727	8938.04	-8.70414e-05		8978.93	0.34864	8970.41	0.01492	8970.41	0.01797	8968.83	0.01614		0.18408	0.19419	0.55142	0.0942	0.07611
40.57	16857.8	41330.3	63676.1	86628.5	111771	132158	155766	177456		791.596	4958.04	9120.42	16281.2	18852.9	21237.1	23327.1	26596.3	28056.3		8969.33	0.01277	8942.25	0.00099279	8942.33	0.000763085	8942.1	0.000378937		8979.47	0.39244	8970.95	0.01587	8970.95	0.01933	8969.33	0.01737		0.21476	0.19546	0.54471	0.11127	0.08231
40.58	16306.2	42691	64713	87855.3	110049	132724	154612	176132		790.363	5012.33	9113.85	15972.3	19088.9	21386.1	23495.5	26458.9	28074.1		8970.1	0.0139	8946.08	0.00147	8946.34	0.00127	8946.11	0.00101		8979.97	0.4191	8971.41	0.01702	8971.41	0.02094	8969.87	0.01863		0.24544	0.20858	0.54541	0.16019	0.1048
40.59	17687.2	41536.7	63527.5	88504.6	111801	130603	153719	177039		789.133	4971.15	8934.65	16041.3	18880	21108.5	23357.1	26435.3	28122.3		8970.37	0.01503	8950.29	0.00216	8950.29	0.002	8950.29	0.0019		8980.43	0.43349	8971.91	0.01834	8971.95	0.02283	8970.37	0.02025		0.27612	0.22975	0.55507	0.21474	0.13291
40.6	14926.3	40877.1	65354.7	88390.2	110828	131138	154368	175834		787.902	4936.08	9015.42	15740.7	18677.2	21164	23101	26182.3	28093.4		8970.91	0.01626	8954.2	0.00328	8954.24	0.00298	8954.16	0.00329		8980.97	0.43846	8972.41	0.01995	8972.41	0.02498	8970.91	0.02189		0.3068	0.2534	0.57356	0.26327	0.15962
40.61	16151.9	40357.7	65755.9	88749	111167	132673	154131	176597		786.67	4963.96	9157.06	15854.4	18925.3	21142.4	23397.2	26138.4	28381.2		8971.38	0.0179	8957.84	0.00411	8957.92	0.00433	8958.03	0.00539		8981.47	0.4398	8972.92	0.02188	8972.92	0.02748	8971.41	0.02391		0.33748	0.2745	0.59888	0.30003	0.18107
40.62	16410.2	40880.7	64711.5	91079.5	111702	131506	156197	176385		785.439	4930.93	8990.13	15874.6	18755.1	21092.3	23267	26037.8	28147.2		8971.91	0.0198	8959.03	0.00474	8958.99	0.0049	8959.03	0.00511		8981.98	0.44205	8973.42	0.02426	8973.42	0.03051	8971.91	0.02624		0.36816	0.28932	0.62759	0.32154	0.19498
40.63	17369.1	41210.5	65701.2	87262.4	111812	131072	155872	176670		784.207	4936.47	8914.58	15765	18591	21042.3	22994.8	25860.1	28333.4		8972.38	0.02216	8959.95	0.00502	8960.11	0.00549	8960.07	0.00567		8982.48	0.44824	8973.92	0.02731	8974.19	0.03441	8972.41	0.02913		0.39884	0.29572	0.65558	0.32585	0.2001
40.64	15386.4	42136	64960.9	86708.9	110939	130225	155430	177857		782.975	4937.95	8914.13	15600.6	18723.2	21235.7	22812	25877.2	27931.1		8972.88	0.02492	8961.07	0.00547	8961.07	0.00599	8961.07	0.00641		8982.98	0.45995	8974.49	0.03075	8974.49	0.03891	8972.84	0.03263		0.42951	0.29332	0.6788	0.31249	0.19609
40.65	16044.6	40925	65474.3	88335.3	110364	130999	154974	178002		781.742	4870.46	8840.65	15586.4	18500.4	20493.9	22955.8	26109.3	27936.7		8973.38	0.02846	8962.03	0.00599	8962.03	0.00657	8962.03	0.00714		8983.48	0.47508	8974.96	0.03537	8975	0.0447	8973.34	0.03687		0.46019	0.28386	0.69386	0.28272	0.18362
40.66	14493.1	42002.5	66213.8	89135	108759	132142	155393	177580		780.51	4851.67	8897	15349.1	18508.9	20431.8	23063.1	25736.9	28130.9		8974.15	0.03305	8963.07	0.00674	8963.07	0.00727	8963.07	0.00803		8983.94	0.49281	8975.5	0.04169	8975.5	0.05222	8973.88	0.04213		0.49087	0.27175	0.69851	0.24022	0.1646
40.67	17073.3	41273.4	64189.2	90030.7	111842	133511	155099	176340		779.277	4940.37	8945.22	15432.3	18409.9	20828.1	23184.6	25904.1	27949.9		8974.46	0.0387	8963.83	0.00714	8964.1	0.00806	8963.91	0.00897		8984.49	0.51086	8975.96	0.05014	8975.92	0.06172	8974.42	0.04871		0.52155	0.26419	0.69208	0.19308	0.14283
40.68	16703.6	39589.9	62871.3	89581.8	110260	133039	155321	176474		778.043	4984.42	8954.89	15385.7	18592.7	21027.5	22811.3	25882.7	27906.9		8974.96	0.04615	8965.14	0.00818	8965.1	0.00909	8965.1	0.01002		8984.95	0.52831	8976.5	0.06187	8976.5	0.07444	8974.92	0.05694		0.55223	0.26948	0.6759	0.15873	0.12501
40.69	17592	41772.9	62919.6	87304	112281	131956	154954	175647		776.811	4902.78	8857.13	15560	18528.2	20657.2	22813.1	25763.9	27849.6		8975.46	0.05642	8966.03	0.00883	8966.06	0.01007	8965.41	0.01043		8985.45	0.54702	8977	0.07652	8977	0.0918	8975.46	0.06735		0.58291	0.29265	0.65375	0.16323	0.12036
40.7	15284.3	42267.2	63647.1	88996.8	110177	132484	152583	176445		775.576	4859.68	8872.9	15166.8	18177.9	20625.5	22456.2	25665.5	27557.3		8975.96	0.07038	8967.06	0.00991	8967.1	0.01141	8965.83	0.01111		8985.91	0.56761	8977.54	0.09325	8977.5	0.11653	8975.92	0.08035		0.61359	0.33197	0.6322	0.20993	0.1342
40.71	15680.5	42942.4	66472.6	89161.1	111764	132129	155371	177105		774.344	4911.83	8704.26	15373.6	18218.9	20360.8	22778.3	25407	27415.1		8976.46	0.09144	8968.18	0.01103	8968.1	0.01283	8966.33	0.01171		8986.34	0.59147	8977.96	0.1131	8978	0.15347	8976.46	0.09808		0.64427	0.3807	0.62015	0.27628	0.16211
40.72	14611.6	42199.9	65125.6	87006.1	110418	132260	156398	177476		773.109	4943.71	8799.07	15146.7	17959.9	20323.1	22824.7	25780.7	27479.5		8976.96	0.12407	8968.41	0.01139	8968.41	0.01358	8966.83	0.01242		8986.8	0.61794	8978.54	0.13779	8978.54	0.20512	8976.96	0.12203		0.67495	0.43093	0.62695	0.34445	0.196
40.73	18136.4	40662.3	64761.9	87528.5	111300	133932	156017	175511		771.875	4945.18	8822.93	15314.8	18227.8	20569	22834.6	25672.2	27620.9		8977.46	0.16827	8968.87	0.01205	8968.91	0.01456	8967.33	0.01326		8987.31	0.64817	8979	0.17046	8979	0.27216	8977.46	0.15367		0.70563	0.47575	0.65875	0.40439	0.22973
40.74	16997.7	39570.3	64209.3	86620.2	111738	132725	157870	177787		770.641	4916.28	8771.86	15387.8	17938.5	20369.3	22520.5	25598.2	27658.9		8977.96	0.22641	8969.33	0.0129	8969.41	0.01554	8967.87	0.01411		8988.08	0.68175	8979.47	0.21324	8979.47	0.34765	8977.92	0.19734		0.73631	0.51001	0.71543	0.45003	0.25969
40.75	16759	42397.8	64522.6	88607.9	111267	132049	155990	176673		769.406	4824.62	8613.49	15191.4	18068.6	20112.9	22536.6	25686.1	27488.4		8978.47	0.29006	8969.91	0.01397	8969.87	0.0167	8968.33	0.01505		8988.39	0.717	8979.97	0.26372	8979.97	0.41658	8978.5	0.25242		0.76699	0.53075	0.79096	0.47802	0.28433
40.76	15525.8	43731.9	63468.6	89397	110689	132951	153741	177477		768.172	4951.63	8704.19	15057.8	17994.1	20411.3	22334	25589.8	27188.3		8978.93	0.34864	8970.41	0.01492	8970.41	0.01797	8968.83	0.01614		8988.81	0.75299	8980.43	0.32219	8980.47	0.47357	8979	0.31418		0.79767	0.53766	0.87613	0.48795	0.30401
40.77	17218.6	42799.9	63537.1	87016.9	110648	131147	154483	177732		766.936	4882.26	8473.02	14673.3	17816.4	19825.1	22412.8	24791.2	26979.5		8979.47	0.39244	8970.95	0.01587	8970.95	0.01933	8969.33	0.01737		8989.28	0.7911	8981.24	0.38171	8981.2	0.51547	8979.43	0.37652		0.82835	0.53386	0.96123	0.48339	0.32121
40.78	16194.4	42184.7	62353.5	87148.1	110152	131247	155902	177963		765.701	4869.58	8658.82	14697.7	17456.6	20022.3	22179.9	25308.3	27260.4		8979.97	0.4191	8971.41	0.01702	8971.41	0.02094	8969.87	0.01863		8989.78	0.82834	8981.47	0.43859	8981.51	0.54918	8979.93	0.43254		0.85903	0.52656	1.03736	0.47352	0.34044
40.79	17155.6	41731.2	62617	89406.3	111654	132596	155565	176718		764.465	4889.28	8630.08	14790.9	17851.7	20106.1	22442.9	25550	27571.6		8980.43	0.43349	8971.91	0.01834	8971.95	0.02283	8970.37	0.02025		8990.2	0.86258	8982.01	0.49331	8982.01	0.58272	8980.39	0.47722		0.88971	0.52703	1.09692	0.47437	0.36754
40.8	16556.6	40740.7	63993.8	88756.7	110612	130688	155246	176370		763.229	4973.7	8803.64	15001.3	17896.6	20183.8	22024	25162.5	27298.1		8980.97	0.43846	8972.41	0.01995	8972.41	0.02498	8970.91	0.02189		8990.75	0.89563	8982.48	0.5463	8982.48	0.61888	8980.93	0.50627		0.92039	0.54788	1.13367	0.50555	0.40782
40.81	15741.5	41885.2	66144	86831.1	111301	131048	154934	178325		761.992	4948.87	8722.29	15389.7	17996.1	20338.3	22169.6	25278.7	27372.5		8981.47	0.4398	8972.92	0.02188	8972.92	0.02748	8971.41	0.02391		8991.21	0.92322	8982.94	0.59925	8982.94	0.65641	8981.43	0.52386		0.95107	0.59729	1.14288	0.57981	0.46401
40.82	16022.9	41201.4	66350.8	85603	112342	131241	154885	178144		760.756	4907.88	8677.37	15155.1	18257.4	20379.5	22537.5	25399	27289.2		8981.98	0.44205	8973.42	0.02426	8973.42	0.03051	8971.91	0.02624		8991.71	0.94561	8983.44	0.64945	8983.48	0.69132	8981.98	0.5344		0.98175	0.67435	1.12133	0.69539	0.53534
40.83	16334	40350.3	66649	86385.5	111763	131061	154900	176046		759.52	4881.05	8717.38	15331	18025.3	20178.1	22630.3	25327.1	27628.5		8982.48	0.44824	8973.92	0.02731	8974.19	0.03441	8972.41	0.02913		8992.22	0.9608	8983.98	0.69917	8983.98	0.72461	8982.44	0.54111		1.01243	0.77031	1.06758	0.84047	0.61827
40.84	17006.3	42019.8	63805	88736.2	111569	133681	155809	175344		758.283	4783.49	8795.79	14819.6	17906.4	20180.9	22339.1	25544.3	27254		8982.98	0.45995	8974.49	0.03075	8974.49	0.03891	8972.84	0.03263		8992.68	0.96819	8984.72	0.74114	8984.49	0.75241	8982.94	0.54784		1.04311	0.8731	0.98228	1.00076	0.70766
40.85	14387.5	40635.9	64799.5	90211.1	109880	133447	153400	177829		757.047	4900.19	8665.99	14900.5	17771.4	20068.6	22431.9	25124.8	27354.7		8983.48	0.47508	8974.96	0.03537	8975	0.0447	8973.34	0.03687		8993.18	0.96893	8984.95	0.77026	8984.95	0.77445	8983.44	0.55731		1.07379	0.97048	0.86908	1.16275	0.79778
40.86	16620.9	39770.4	65672.1	88518.1	111143	132429	154203	176935		755.809	4909.75	8639.3	14351	17545.5	19907.7	22064	25269.2	27016.8		8983.94	0.49281	8975.5	0.04169	8975.5	0.05222	8973.88	0.04213		8993.61	0.9638	8985.45	0.78725	8985.45	0.79317	8983.91	0.57055		1.10447	1.0514	0.73671	1.31438	0.88289
40.87	16997.5	40851.2	65546.2	88319.5	111466	131354	156719	177208		754.572	4836.47	8655.04	14345	17517.7	19981.3	21997.2	24744.9	26852.8		8984.49	0.51086	8975.96	0.05014	8975.92	0.06172	8974.42	0.04871		8994.11	0.95479	8985.91	0.79447	8985.95	0.81105	8984.41	0.5871		1.13515	1.10641	0.60453	1.44516	0.95767
40.88	16762	40111.3	65005.8	89652.5	110872	130944	154273	177242		753.334	4817.76	8741.47	14589.6	17560.6	20062.9	22045.6	24911.5	27054.5		8984.95	0.52831	8976.5	0.06187	8976.5	0.07444	8974.92	0.05694											1.16583	1.12787	0.51393	1.54654	1.01762
40.89	17466.8	40670.7	65435.8	86808	111861	130144	155092	177860		752.096	4902.05	8518.89	14947.2	17482.3	19762.8	21833.5	25292.2	26941		8985.45	0.54702	8977	0.07652	8977	0.0918	8975.46	0.06735											1.1965	1.11009	0.52622	1.61258	1.05956
40.9	17166.4	40799.6	64941.8	88971.2	109796	133131	155998	177097		750.857	4887.38	8457.91	14297	17355.6	19900.9	21982.8	25048.8	27136.5		8985.91	0.56761	8977.54	0.09325	8977.5	0.11653	8975.92	0.08035											1.22718	1.04955	0.65875	1.64112	1.08228
40.91	17491.1	41426.2	64406.5	90130.8	111008	131282	154214	178334		749.619	4826.27	8368.7	14123.6	17097.7	19445.5	21587.1	24456.2	26936.3		8986.34	0.59147	8977.96	0.1131	8978	0.15347	8976.46	0.09808											1.25786	0.94501	0.86692	1.63561	1.08747
40.92	17210.5	41408.8	66364.3	90734.1	113290	131725	154936	177130		748.381	4811.61	8547.96	14105.6	17451.4	20118.6	21996.8	25018.4	27244.7		8986.8	0.61794	8978.54	0.13779	8978.54	0.20512	8976.96	0.12203											1.28854	0.79779	1.10765	1.60766	1.08095
40.93	15450.1	41989.9	65263.1	89165.2	112530	133176	155013	177697		747.143	4895.84	8462.8	14402.4	17282.4	20008.4	22067.3	25039.5	26753.9		8987.31	0.64817	8979	0.17046	8979	0.27216	8977.46	0.15367											1.31922	0.61212	1.35418	1.58021	1.07407
40.94	15375	41294.3	66753.4	88293.4	112122	132214	157451	177515		745.902	4891.27	8569.34	14654.8	17438.3	19956.7	22382	24955.7	26919		8988.08	0.68175	8979.47	0.21324	8979.47	0.34765	8977.92	0.19734											1.3499	0.39705	1.58758	1.58889	1.08426
40.95	16048.3	41073.8	66236.5	87323.1	112021	132379	157351	177991		744.664	4779.78	8375.27	14338.1	17569.9	19469.3	22028.8	24999	26985.2		8988.39	0.717	8979.97	0.26372	8979.97	0.41658	8978.5	0.25242											1.38058	0.18374	1.7917	1.67566	1.13276
40.96	19402.5	42185.4	65143.9	89783.5	111495	133494	155079	179395		743.424	4785.3	8423.29	14223.3	17231.5	19486.3	21740.3	24344.5	26787.2		8988.81	0.75299	8980.43	0.32219	8980.47	0.47357	8979	0.31418											1.41126	0.20076	1.95108	1.87172	1.23795
40.97	17581.2	44037.9	65847.2	88707.9	110660	131623	153890	178080		742.184	4819.06	8203.11	14374.7	17225.9	19624.4	21839	24545.2	26548.9		8989.28	0.7911	8981.24	0.38171	8981.2	0.51547	8979.43	0.37652											1.44194	0.44069	2.05041	2.18304	1.40799
40.98	17295.3	42488.9	63943.9	88576.9	111831	132733	155590	177741		740.945	4766.12	8489.05	14151	17061.1	19558.7	21778.5	24511.9	26786.5		8989.78	0.82834	8981.47	0.43859	8981.51	0.54918	8979.93	0.43254											1.47262	0.69657	2.0745	2.59354	1.63925
40.99	18330.3	42374.1	65931	89485.9	111791	130137	156163	178263		739.705	4826.07	8506.79	14290.2	16995.1	19612	21655.4	24637.9	26719.7		8990.2	0.86258	8982.01	0.49331	8982.01	0.58272	8980.39	0.47722											1.5033	0.93462	2.0086	3.0779	1.92081
41	17717.7	43287.6	65671.9	88871.8	110495	130729	155094	177452		738.463	4813.45	8431.81	14751.9	17134.7	19903	22022.2	24755.8	27051.9		8990.75	0.89563	8982.48	0.5463	8982.48	0.61888	8980.93	0.50627											1.53398	1.13753	1.83924	3.60993	2.23913
41.01	16502.5	43211.1	64532.2	89548.1	110402	130803	156612	178072		737.223	4810.9	8661.13	14641.1	17445.5	20143.6	21879	24623.8	26652.5		8991.21	0.92322	8982.94	0.59925	8982.94	0.65641	8981.43	0.52386											1.56466	1.2917	1.55573	4.16531	2.58063
41.02	16767.2	44081.5	66776.2	87986.5	110962	133060	155418	178828		735.982	4822.46	8612.34	14310.8	17421.8	19842.2	22287.9	24862.5	26847.6		8991.71	0.94561	8983.44	0.64945	8983.48	0.69132	8981.98	0.5344											1.59534	1.3883	1.15528	4.72174	2.9324
41.03	15544	41017.5	65044.4	89487.4	112185	132512	157016	177979		734.74	4809.85	8503.14	14464	17204.7	19589.2	22102.4	24446.5	26909.6		8992.22	0.9608	8983.98	0.69917	8983.98	0.72461	8982.44	0.54111											1.62602	1.42802	0.67413	5.25878	3.28234
41.04	16752.1	40953.5	64685.5	87814.1	111728	131808	157299	178454		733.5	4793.21	8456.42	14298.9	17279.7	19588	21967.3	24534.1	26903.2		8992.68	0.96819	8984.72	0.74114	8984.49	0.75241	8982.94	0.54784											1.6567	1.43075	0.51397	5.75776	3.61921
41.05	16657.3	42368	66077.1	86926.4	110978	132600	157529	177796		732.258	4810.81	8619.11	14192.3	17612.4	19675.4	21804.1	24976.1	26868.6		8993.18	0.96893	8984.95	0.77026	8984.95	0.77445	8983.44	0.55731											1.68738	1.45109	1.18513	6.20187	3.93264
41.06	16611.1	42436.1	65663.2	88213.3	110846	132473	157503	177294		731.016	4733.78	8733.42	14562.8	17506.1	19754.8	22085.9	24789.8	26642.8		8993.61	0.9638	8985.45	0.78725	8985.45	0.79317	8983.91	0.57055											1.71806	1.58567	2.15711	6.57647	4.21326
41.07	17688.1	42356.7	64821.4	89148.8	112385	132067	156099	179288		729.773	4827.86	8507.54	14430	17331.4	19608.6	22297.1	24897.4	27093.3		8994.11	0.95479	8985.91	0.79447	8985.95	0.81105	8984.41	0.5871											1.74874	1.93288	3.29894	6.86931	4.45287
41.08	16201.7	42998.6	63856.4	88804.1	111392	130634	157050	177198		728.531	4797.15	8346.14	13973.3	17209.1	19774.5	21890.4	24636.7	26628		8994.65	0.94334	8986.38	0.79643	8986.38	0.82962	8984.91	0.60544											1.77942	2.52885	4.58239	7.07086	4.64459
41.09	15891.4	41133.9	64119.6	88348.2	112528	131533	154101	177284		727.289	4768.45	8303.5	13959.4	17002.4	19721	21753.5	24382.2	27078.3		8995.16	0.93159	8986.84	0.79854	8986.84	0.84828	8985.45	0.62486											1.8101	3.35354	5.9875	7.17455	4.78305
41.1	18027.6	40252.7	64980.9	89498.6	112890	129844	154981	179032		726.047	4812.19	8315.2	14003.8	17320.7	19627.2	21994.8	24568.3	27134.2		8995.66	0.92079	8987.34	0.8039	8987.31	0.86695	8985.91	0.64361											1.84078	4.37157	7.49257	7.17691	4.86445
41.11	17276.6	41688.3	66166.1	90789	112502	131437	153754	176636		724.803	4863.95	8379.18	14323.7	17142.1	19276.1	21896.1	24669.8	26671.2		8996.16	0.91112	8987.81	0.81293	8987.85	0.88237	8986.34	0.66342											1.87146	5.54801	9.07245	7.07765	4.88673
41.12	16558.2	40514.1	64771	89553	112377	132458	156200	177025		723.561	4855.37	8346.61	13897.5	17231.1	19542.4	21624.5	24357.1	26765.4		8996.67	0.90449	8988.35	0.824	8988.35	0.89355	8986.8	0.68324											1.90214	6.84827	10.6985	6.87963	4.84956
41.13	16998.3	41988.3	63926.4	89637.4	112164	131341	156576	177595		722.316	4802.56	8271.84	14090.7	17251.6	19392.4	21777.3	24442.5	26507.6		8997.17	0.90106	8988.81	0.83547	8988.81	0.90082	8987.34	0.70476											1.93282	8.23584	12.3389	6.58869	4.75434
41.14	16092.5	42928.5	66327.3	89612.7	111806	132166	156353	177787		721.072	4691.48	8402.12	14012.4	16733.5	19357.1	21596.2	24226.4	26738.5		8997.67	0.90147	8989.24	0.84575	8989.32	0.90561	8987.81	0.72683											1.9635	9.67123	13.9597	6.2134	4.60413
41.15	16631.6	39886.5	64487.2	88420.5	111178	130812	155545	177350		719.828	4688.96	8369.56	13851.8	17103.8	19382.1	21943.9	24440.5	26669.8		8998.14	0.90616	8989.74	0.85443	8989.78	0.90864	8988.27	0.74914											1.99418	11.1119	15.5255	5.76476	4.40354
41.16	15869.2	41865.3	65996.9	86371.1	112180	131948	156926	176804		718.584	4762.8	8210.43	13813.7	17060.1	19491.4	21640.3	24449.5	26725.7		8998.68	0.91482	8990.24	0.86112	8990.2	0.91088	8988.77	0.77347											2.02485	12.5133	17.0006	5.25572	4.15853
41.17	15484.6	43325.3	65640.2	87256.8	111313	132874	154718	177199		717.34	4732.15	8336.63	13727.5	17225.3	19421.9	21596	24460.6	26663		8999.15	0.92682	8990.75	0.86718	8990.71	0.91251	8989.28	0.79843											2.05553	13.83	18.3504	4.7007	3.87625
41.18	16743.7	39533.2	66730.5	87930.1	110816	131756	156852	175828		716.096	4850.14	8298.08	13753.8	17091.2	19342.4	21839	24477.6	26704.8		8999.69	0.9421	8991.17	0.87325	8991.17	0.91359	8989.74	0.82331											2.08621	15.0176	19.5419	4.1151	3.56473
41.19	15728.6	41736.2	65114.3	91479.7	110918	131876	155504	176805		714.85	4847.59	8558.75	13954.8	17222.2	19437.7	21893.1	24295.8	26909.3		9000.15	0.95791	8991.71	0.88024	8991.71	0.91423	8990.2	0.8476											2.11689	16.0344	20.5457	3.5147	3.23268
41.2	17596.5	41605.5	65458.1	89550.2	111661	132006	154685	177485		713.605	4796.86	8381.64	13842.5	17126.2	19127.3	21481.4	24200.5	26595.6		9000.62	0.97205	8992.22	0.88742	8992.22	0.91443	8990.63	0.87063											2.14757	16.8434	21.3363	2.9152	2.8892
41.21	17662.3	42205.4	67102.6	87560.6	111121	130522	155585	177166		712.359	4760.2	8335.06	13973.1	17064.4	19128.2	21724.2	24472.5	26629.4		9001.16	0.98331	8992.64	0.89512	8992.68	0.91467	8991.17	0.89176											2.17825	17.414	21.8937	2.33173	2.54347
41.22	17177.9	40539	67108.7	88931	112061	130804	157050	177480		711.113	4813.87	8228.3	14188	17155.2	19695	21946.9	24615.9	26602.9		9001.67	0.98893	8993.14	0.90282	8993.18	0.91562	8991.64	0.91093											2.20893	17.7235	22.2035	1.77856	2.20455
41.23	16489.1	41574.6	64924.5	87000.4	110521	132253	157528	178808		709.869	4741.1	8199.83	14240.2	17195.8	19467	21726	24727.2	26604.6		9002.44	0.98908	8993.61	0.91002	8993.61	0.91787	8992.22	0.92696											2.23961	17.7584	22.2579	1.26928	1.88114
41.24	17347.3	40412.7	66206.7	88636.1	111273	130882	156221	178104		708.623	4786.73	8376.01	14342.6	16981.5	19251.2	21613.5	24507.5	26666.4		9002.67	0.98358	8994.11	0.91685	8994.15	0.92163	8992.64	0.93865											2.27029	17.515	22.0559	0.81846	1.58138
41.25	18737.2	43427.1	67060.5	87419.1	112494	131442	155324	179141		707.375	4728.03	8205.11	13949.5	17006.1	19254	21761.9	24163.4	26491.5		9003.18	0.97421	8994.65	0.92308	8994.61	0.92713	8993.14	0.94687											2.30097	16.9998	21.6035	0.45168	1.31262
41.26	15825.1	42067.8	66233.8	88704.9	111701	132366	156157	177029		706.129	4777.65	8395.26	14408.9	17209.1	19395.3	21491	24501.3	26595.4		9003.72	0.96284	8995.16	0.92875	8995.39	0.93403	8993.61	0.95245											2.33165	16.2292	20.9132	0.26681	1.08119
41.27	16458.9	43111.7	67099.7	89306.8	113052	132675	155160	178436		704.883	4761.09	8300.61	13993.8	16800.4	19313.9	21577.1	24526.4	26571		9004.18	0.94985	8995.66	0.93414	8995.62	0.94094	8994.07	0.95528											2.36233	15.2288	20.0038	0.37223	0.89171
41.28	15654.7	41840.5	65180.3	89000.1	112135	133224	155245	178825		703.635	4798.66	8296.21	13621	16754.8	19174.4	21488.8	24170.4	26432.3		9004.73	0.93726	8996.12	0.93991	8996.12	0.94771	8994.61	0.95545											2.39301	14.0322	18.8997	0.54289	0.74592
41.29	16161.1	42036.2	65475.9	89543.2	111900	133338	153871	178784		702.389	4748.02	8079.34	13392.7	16735.3	19319.5	21452.7	24363.9	26373.8		9005.47	0.92585	8996.63	0.94615	8996.67	0.95363	8995.04	0.95355											2.42369	12.6793	17.6299	0.6759	0.64096
41.3	17642.7	41931.2	65676.5	88522.8	111933	131976	157242	176998		701.141	4793.59	8253.34	13597.3	16469.2	19390.5	21460.6	23825.8	26297.3		9006.05	0.91541	8997.13	0.95269	8997.13	0.95856	8995.62	0.95165											2.45437	11.2145	16.227	0.75675	0.56849
41.31	16946	42539.3	64883.4	89431.4	112967	132418	154877	177922		699.893	4732.96	8136.75	13529.3	16610	18617.9	21458.5	24079.3	26112.6		9006.24	0.90592	8997.63	0.95933	8997.56	0.96277	8996.12	0.94834											2.48505	9.68439	14.7259	0.78637	0.51633
41.32	17731.2	40204.9	65050.5	89379.3	113079	129724	156171	177657		698.645	4692.38	8384.78	13627.7	16097.7	19077.6	21162	24098.3	26322.7		9006.78	0.89722	8998.14	0.96543	8998.18	0.96651	8996.63	0.94576											2.51573	8.13562	13.1626	0.77017	0.4724
41.33	16562.2	42875.2	64703.9	88689.4	111227	131042	156011	177532		697.396	4687.86	8214.13	13385.5	16512.9	18956.3	21063.8	24135.4	26051.9		9007.25	0.88804	8998.68	0.97082	8998.68	0.9699	8997.09	0.94257											2.54641	6.61272	11.5726	0.71558	0.4278
41.34	17218.9	41671.9	65353.7	86631.3	112447	132190	154094	178632		696.148	4731.41	7935.4	13175.4	16183	18784.9	21262	23763.9	25791.3		9007.79	0.87983	8999.18	0.97494	8999.18	0.97279	8997.6	0.94099											2.57709	5.15609	9.99001	0.63118	0.3778
41.35	17170.3	42656.8	64848.3	87041.2	111089	132356	155761	180348		694.9	4622.78	8137.29	13147.6	16437.9	19142.2	21131.8	24025.2	25955.2		9008.26	0.87235	8999.65	0.97813	8999.69	0.97511	8998.14	0.93982											2.60777	3.80031	8.44591	0.52626	0.32128
41.36	18901.8	40740.8	65629.3	87025.4	111507	131908	157574	177819		693.65	4772.41	8110.9	13464.1	16498.5	18952.9	21249.9	23690	26219.2		9009.04	0.86566	9000.15	0.98035	9000.15	0.97662	8998.64	0.94056											2.63845	2.57298	6.96759	0.41103	0.25998
41.37	18015.6	39159.7	66432.6	88184.2	110584	133517	156775	178757		692.402	4877.96	8004.46	13146.1	16433	18743.6	21121.8	23739.1	26152.8		9009.62	0.86065	9000.62	0.98175	9000.62	0.97718	8999.18	0.94286											2.66913	1.49426	5.57775	0.29807	0.1982
41.38	16318.1	41733.4	65115	88095.3	111536	131994	156070	178563		691.152	4779.37	8144.18	13352.4	16579.6	18728.5	21043.7	23494	26194.5		9009.77	0.8573	9001.12	0.98272	9001.16	0.97677	8999.65	0.946											2.69981	0.57954	4.29432	0.20834	0.14411
41.39	17579.2	42289.2	66636.3	87627.9	111307	132388	157006	176666		689.902	4772.84	8093.8	13386.6	16408	18605.4	21177.7	23751.2	25960.1		9010.36	0.85571	9001.63	0.98346	9001.63	0.97572	9000.11	0.95078											2.73049	0.22142	3.13135	0.17968	0.11319
41.4	17382.8	41597.1	65384.3	89096.6	112377	132593	156357	178639		688.652	4774.32	8047.43	13940.8	16416.5	18906.3	21033.7	23786.2	26257.9		9010.86	0.85555	9002.17	0.98397	9002.44	0.97433	9000.58	0.9556											2.76117	0.7983	2.10314	0.22332	0.11984
41.41	19116.5	42187	67324.9	87931.2	113510	130814	155547	177250		687.402	4801.79	8139.07	13238.9	16393.1	18851.2	21125.6	23617.3	26131.5		9011.41	0.85644	9002.67	0.98425	9002.67	0.97284	9001.04	0.9626											2.79184	1.2449	1.24307	0.29598	0.15125
41.42	15280.9	42128.9	66395.2	89225.2	112192	133027	155975	177319		686.152	4695.29	8056.72	13717	16387.6	19162	21371.5	23794.3	26103.2		9011.87	0.85832	9003.18	0.98441	9003.18	0.9716	9001.63	0.96735											2.82252	1.55594	0.71309	0.36908	0.18699
41.43	15970.9	42349.7	65967.8	89701.7	112394	131345	156348	177399		684.902	4784.74	8014.38	13533.2	16600	18972.9	21137.5	23821.3	26318.8		9012.65	0.86044	9003.72	0.98439	9003.72	0.97058	9002.13	0.97117											2.8532	1.74503	0.8748	0.43306	0.21713
41.44	17684.8	40722.8	66529	87941.1	111068	131638	157635	177517		683.65	4704.26	8143.94	13317.5	16388.6	18925.8	21155.5	23756.4	26402.4		9012.92	0.86342	9004.15	0.98431	9004.22	0.96984	9002.67	0.97395											2.88388	1.82716	1.37391	0.48529	0.23765
41.45	15612.2	42270.7	67525.8	86661.4	110286	132540	157749	177407		682.4	4661.79	7981.7	13419.5	16305.2	18698.8	21001.5	23521.6	25840.4		9013.39	0.86663	9004.73	0.98429	9004.73	0.96929	9003.1	0.97425											2.91456	1.81651	1.88514	0.52582	0.24711
41.46	16110.5	42338.3	63183.9	89794.1	110986	133760	158448	177693		681.148	4663.28	7967.37	13189.9	16078	18777.6	21115.4	23602.6	25920.1		9013.85	0.8711	9005.23	0.98412	9005.16	0.96892	9003.68	0.97213											2.94524	1.72569	2.35018	0.55583	0.24542
41.47	15756.6	41976.9	65912.9	90380.6	112364	133030	155482	176484		679.896	4644.8	7869.14	12974.4	16212.4	18470.9	21015.5	23725.5	25660.1		9014.36	0.8761	9005.78	0.9842	9005.7	0.96865	9004.15	0.96839											2.97592	1.56596	2.75872	0.5769	0.23336
41.48	16597.2	41752.7	66108.4	88584.2	111463	130683	156311	180283		678.645	4732.17	7796.92	12760.9	15781.5	18439.8	20568.1	23241.2	25681.8		9014.87	0.88186	9006.28	0.98419	9006.24	0.96828	9004.69	0.96377											3.0066	1.34881	3.10815	0.59047	0.21236
41.49	17484	42479.9	65920.7	90442.1	110062	130422	157012	179281		677.393	4745.63	7768.65	12773.1	15866	18526.6	21205.1	23488	25775.4		9015.33	0.88818	9006.78	0.98391	9006.75	0.96784	9005.19	0.958											3.03728	1.08995	3.39634	0.59755	0.18433
41.5	17102.5	41780.1	64058.1	90273.9	113607	132042	157891	178773		676.141	4737.13	8075.79	13108.8	16621.3	18459.7	21179.1	23505	25763.1		9015.88	0.89497	9007.21	0.98352	9007.21	0.96724	9005.74	0.95261											3.06796	0.82059	3.62051	0.59857	0.1515
41.51	16596.3	43100.3	65335.1	89862.8	112739	131055	158489	179162		674.889	4724.63	7789.98	13138.9	15991	18510.5	20913.5	23757.6	25960.5		9016.38	0.90247	9007.72	0.9832	9007.76	0.96649	9006.24	0.94667											3.09864	0.62263	3.77765	0.59341	0.11632
41.52	17178.9	41412.2	65619.3	88409.2	111188	131870	156118	178754		673.637	4774.01	7987.24	13344.7	16143.2	18722.9	20719.9	23315.6	25752.6		9016.89	0.90981	9008.26	0.98263	9008.26	0.96557	9006.78	0.94064											3.12932	0.65313	3.86552	0.5816	0.08146
41.53	17335.9	40705.9	63967	88089.8	112383	132979	155913	177273		672.383	4615.85	7823.27	12911.8	15800.6	18280.8	20877.5	23300.7	25898		9017.35	0.91738	9009.04	0.9822	9009.04	0.96455	9007.21	0.93514											3.16	0.92341	3.88383	0.56257	0.05033
41.54	17052.6	43265.3	64997.1	88226.2	111224	131761	156421	176880		671.131	4669.22	7848.88	12413.3	15761.3	18317.7	20624.2	23174.1	25400.9		9017.9	0.92522	9009.31	0.9808	9009.27	0.96322	9007.72	0.93069											3.19068	1.29605	3.83531	0.53591	0.02984
41.55	18318.4	42708.8	65061.3	87566.9	111766	132804	157239	177147		669.877	4638.79	8042.03	12575.2	16095	18482.2	20670.1	23300.9	25827.5		9018.37	0.93242	9009.77	0.97919	9009.81	0.96186	9008.22	0.92604											3.22136	1.69205	3.7266	0.50161	0.03113
41.56	18112.7	42491.6	67155.1	87503.2	112805	131776	156527	178404		668.623	4636.3	7838.25	12539.6	15710.6	18403.3	20430.8	23244.1	25589.9		9018.87	0.93964	9010.28	0.97702	9010.36	0.96032	9009	0.92129											3.25204	2.07346	3.56903	0.46017	0.04323
41.57	17601.5	42147.3	65213.3	89403.2	113082	131532	155347	179848		667.369	4695.61	7628.58	12836.9	15773.1	18115.1	20787.7	23392.8	25842.9		9019.38	0.94629	9010.78	0.97449	9010.82	0.95864	9009.31	0.91768											3.28272	2.41623	3.3792	0.41269	0.05263
41.58	17887.7	41542.8	64248.3	89204.3	113159	132329	155221	179074		666.115	4671.18	7937.27	12791.3	15678	18012.5	20656.1	23102.8	25495.7		9019.89	0.95351	9011.37	0.97138	9011.37	0.95693	9009.81	0.91403											3.3134	2.70273	3.17909	0.36084	0.05587
41.59	16890.8	42366.4	65628.3	89769.9	113507	133468	156447	179733		664.861	4690.6	7797.4	12448.7	15780.2	18133	20409	23422.8	25945.9		9020.35	0.96033	9011.83	0.9677	9011.87	0.95508	9010.32	0.91205											3.34408	2.92013	2.9953	0.30687	0.05236
41.6	17428.2	42866.2	66383.7	87911.3	111867	130322	155749	178947		663.605	4670.17	7898.71	12749.9	15950.2	18592.3	20672.1	23168.8	25586.9		9020.82	0.96671	9012.38	0.96359	9012.38	0.95311	9010.82	0.91039											3.37476	3.0603	2.8563	0.25354	0.04258
41.61	18358.5	41448.7	65968.6	89124.7	111514	132855	157656	180452		662.352	4729.43	8011.92	12650.5	16032.4	18555.3	20466.9	23432.9	25341.6		9021.29	0.97338	9012.84	0.9588	9012.88	0.95098	9011.33	0.90976											3.40544	3.12005	2.78676	0.20408	0.02818
41.62	17262.7	42706.7	63492.7	89644.8	110586	131729	156054	178669		661.096	4746.84	7758.58	12941.6	15939.3	18454.6	20672.1	23352.3	25757.6		9021.75	0.97919	9013.39	0.95404	9013.39	0.94875	9011.76	0.90939											3.43612	3.10115	2.80013	0.16216	0.01631
41.63	18425.9	42357.7	64832.2	88957.7	111671	133568	155753	179595		659.84	4634.79	7780.17	12537.5	15543.6	17937.7	20646.2	22915.2	25498.4		9022.26	0.98443	9013.82	0.94859	9013.85	0.94625	9012.34	0.90992											3.4668	3.01028	2.89402	0.1315	0.02772
41.64	18439.9	41811.6	67078.8	88988	111341	130447	156020	180677		658.586	4680.08	7769.89	12778.7	15769.2	18123.8	20546.6	22904.4	25617.7		9022.73	0.98918	9014.32	0.94302	9014.36	0.94364	9012.84	0.91061											3.49748	2.85859	3.0527	0.11419	0.05145
41.65	18358.4	41611.8	67469.7	91295.4	111806	130612	155333	179061		657.33	4637.77	7711.84	12719.2	15771.8	18092.9	20399.3	23090.7	25523.8		9023.31	0.9925	9014.75	0.93757	9014.83	0.94103	9013.35	0.91301											3.52816	2.66129	3.25464	0.10812	0.0772
41.66	16788.4	42125	65052.4	89996.8	110500	133429	155014	176125		656.074	4631.3	7916.54	12325.3	15710.6	18038.2	20222.2	22926.6	25527.5		9023.74	0.99592	9015.25	0.9322	9015.33	0.9383	9013.85	0.91505											3.55884	2.43699	3.4799	0.10757	0.10223
41.67	16371.4	41815.3	64711.6	89925.4	112895	134790	158202	178143		654.816	4670.6	7607.73	12560.4	15562	18160.5	20435.2	22870	25720.3		9024.21	0.99674	9015.88	0.92685	9015.84	0.93554	9014.28	0.91814											3.58952	2.20733	3.71406	0.10737	0.12489
41.68	16579.1	42615.9	64678.2	88178	112271	130458	156331	179648		653.561	4719.83	7830.28	12642.3	15689.9	18060	20383.5	22841.3	25280.3		9024.68	0.99666	9016.34	0.92135	9016.38	0.93284	9014.83	0.9216											3.62019	1.99645	3.94922	0.10534	0.14392
41.69	16646.8	41725.4	66094.4	89073.3	112790	129548	156741	178429		652.305	4665.6	7720.53	12167	15549.2	17774.4	20415.4	22746.9	25723.6		9025.18	0.99518	9016.89	0.91647	9016.85	0.9303	9015.29	0.92494											3.65087	1.83	4.18324	0.10247	0.15837
41.7	16982.8	42652.4	65003.2	91262.4	110824	132182	156393	179473		651.047	4663.11	7618.78	12634.7	15569.7	18244.8	20469.1	23193.6	25546.3		9025.69	0.99243	9017.35	0.91175	9017.35	0.92769	9015.84	0.92888											3.68155	1.73215	4.41814	0.10226	0.16764
41.71	16053.2	41728	66519.7	88443.8	112171	131525	155639	178829		649.789	4652.66	7829.27	12364.5	15498.7	17881.8	20182.8	23224.5	25086.7		9026.12	0.98833	9017.82	0.90695	9017.86	0.92518	9016.34	0.93321											3.71223	1.71963	4.65807	0.10898	0.17143
41.72	17288.8	40034.6	65288.9	88681.4	113162	130419	156701	179762		648.531	4606.43	7765.31	12168	15425.8	17634.3	20174.9	23048.6	25412.5		9026.62	0.98258	9018.37	0.90268	9018.37	0.92286	9016.85	0.93788											3.74291	1.79585	4.9072	0.12454	0.16984
41.73	17783.6	42016.8	65558.3	89369.3	112136	132282	155214	179361		647.273	4743.08	7931.95	12508.2	15674.9	18094.5	20393.6	22825.1	25263.2		9027.17	0.97671	9018.83	0.89855	9018.83	0.92057	9017.28	0.9425											3.77359	1.95113	5.1679	0.14714	0.16326
41.74	16501.3	41658.4	66525.1	87478.4	112872	131319	156429	179573		646.016	4663.07	7581.81	12480.6	15542.3	17952.3	20399.6	22754.7	25266.9		9027.6	0.96992	9019.34	0.89494	9019.38	0.91842	9017.82	0.94739											3.80427	2.16902	5.43951	0.1731	0.15248
41.75	16221.4	42730.9	66195.9	88113.4	112944	133351	155767	179354		644.758	4656.6	7502.04	12504.7	15715.8	18382.4	20290.4	22881	25358.1		9028.61	0.95431	9019.85	0.89161	9019.85	0.91652	9018.29	0.9525											3.83495	2.43212	5.71788	0.19872	0.13861
41.76	16196.1	41401.4	65912.5	88408.4	113787	132295	155884	180054		643.5	4644.17	7966.62	12272.5	15495.8	17968.1	20379.8	22758.9	25534.6		9029.82	0.93898	9020.35	0.88873	9020.35	0.91484	9018.8	0.95726											3.86563	2.72419	5.99569	0.22086	0.1231
41.77	15382.9	42460.4	64110	90307	113267	133214	158098	179718		642.24	4739.01	7654.42	12731.6	15881.7	18330.5	20522.8	23411.5	25619.7		9030.68	0.92509	9020.78	0.88632	9020.82	0.91343	9019.34	0.96217											3.89631	3.02969	6.26339	0.23709	0.10782
41.78	17079.2	43002.2	63001.8	88863.6	111310	132870	155701	178513		640.982	4698.77	7809	12735.7	15910	18347.3	20771	23045.2	25522.1		9031.81	0.91273	9021.25	0.88431	9021.29	0.91207	9019.81	0.96645											3.92699	3.33316	6.51041	0.24564	0.09493
41.79	18222.7	42164	67195.2	88971.2	112348	133804	156859	178656		639.723	4626.78	7870.21	12452	15628.6	18086.1	20491	23052.2	25863.3		9032.83	0.90399	9021.75	0.88308	9021.75	0.91111	9020.31	0.97129											3.95767	3.619	6.7264	0.24539	0.0866
41.8	18447.3	41891	66127.7	89893.5	112764	133193	157307	178721		638.463	4588.56	7744.8	12164.4	15712.5	18073.1	20473.1	22950	25525.5		9033.84	0.8975	9022.22	0.88195	9022.14	0.91034	9020.82	0.97576											3.98835	3.87191	6.90237	0.23589	0.08403
41.81	17260.8	41326	66141.1	88816.6	113851	132014	156635	181351		637.203	4707.15	8020.34	12468.3	15590	18143.5	20395.7	23443.3	25366.4		9034.7	0.89395	9022.69	0.88136	9022.69	0.90986	9021.25	0.97985											4.01903	4.07772	7.03159	0.21738	0.08654
41.82	18652.2	40691.4	65422.7	88264.2	112158	134041	155876	179849		635.943	4674.88	7791.76	12549.9	15664	18384.5	20375.9	22948.2	25540.8		9035.84	0.89258	9023.23	0.88136	9023.27	0.90965	9021.75	0.98453											4.04971	4.22435	7.11014	0.19082	0.09201
41.83	17214.9	40702.4	63682	90185.4	111031	132431	158704	179023		634.684	4642.63	7714.04	12353.7	15448.3	18179	20118	23171.5	25469		9036.89	0.89321	9023.66	0.88173	9023.74	0.90961	9022.26	0.98742											4.08039	4.30282	7.13733	0.15807	0.09817
41.84	18190	44113.9	64611.2	88428.3	112914	132163	157605	178482		633.424	4669.9	7679.99	12554.3	15722.6	18126.3	20594.1	23210.2	25353.7		9037.91	0.89616	9024.17	0.88251	9024.21	0.90987	9022.69	0.99131											4.11107	4.30808	7.1157	0.12241	0.10339
41.85	16571.8	42700.7	66052.2	88818.9	110876	133142	157014	179676		632.164	4669.39	7542.83	12290.7	15459.4	17889.2	20554.4	22711.5	25349.4		9038.96	0.9	9024.68	0.88372	9024.68	0.91025	9023.19	0.99406											4.14175	4.23972	7.05085	0.09037	0.10678
41.86	17050	43693.6	64985.1	89944	111198	133536	156155	178992		630.902	4680.78	7778.49	12273.1	15313.2	18074.5	20145.9	22770.1	25374.9		9039.9	0.90379	9025.07	0.88515	9025.14	0.91089	9023.66	0.9971											4.17243	4.1025	6.95095	0.0756	0.10807
41.87	19165.4	41932.5	65526.1	88030.1	113047	131805	157374	180487		629.641	4670.35	7603.69	12114.7	14978.8	17712.6	20364	23036.9	25329		9041	0.90655	9025.61	0.88692	9025.61	0.91163	9024.13	0.99901											4.20311	3.90667	6.82611	0.08949	0.1075
41.88	17895.2	42966.7	66982.5	91762.3	112234	130359	156322	179931		628.381	4614.34	7688.61	11954.5	15205.4	17695.8	20146	22354.1	25156.3		9041.94	0.90764	9026.12	0.88873	9026.12	0.91256	9024.68	1.0007											4.23379	3.66819	6.6874	0.1206	0.10566
41.89	16567.1	41690	67970.8	89402.3	113670	132212	155619	180827		627.119	4625.73	7630.82	12133.1	15259.5	17896.9	20280.8	22622.8	25197.7		9042.95	0.90687	9026.59	0.89091	9026.62	0.91373	9025.14	1.00179											4.26447	3.40876	6.54586	0.15511	0.10342
41.9	18685.4	42335.2	66740.4	87191.9	110927	135133	156721	180171		625.857	4643.06	7614.65	12123.5	15289.8	17705.6	20239.2	22677.4	25336.1		9044.01	0.90579	9027.13	0.89338	9027.13	0.91497	9025.61	1.00245											4.29515	3.15531	6.41138	0.18646	0.10169
41.91	19195	42205.5	65145.2	88936.1	112478	132594	157384	177301		624.594	4620.77	7529.16	12155.4	15367.7	17649.1	20263	22617.1	25500.2		9045.03	0.90602	9027.6	0.89574	9027.6	0.91636	9026.12	1.00194											4.32583	2.93811	6.29171	0.21143	0.10123
41.92	17945.3	42967.4	66569.1	88522.1	112818	130332	156100	179861		623.332	4657.9	7443.7	11918	15110.8	17796.6	20203.5	23040.1	25105.8		9046.05	0.90756	9028.73	0.90109	9028.61	0.91963	9026.59	1.00095											4.35651	2.78628	6.19182	0.22824	0.10241
41.93	18071.4	43309	66967.9	89800.5	114083	131721	156734	179096		622.07	4609.87	7376.09	11892.6	15305.4	17730.2	20068.9	22736.2	25000.6		9047.1	0.91098	9029.75	0.90588	9029.78	0.9232	9027.05	0.99865											4.38719	2.72	6.11364	0.23595	0.10508
41.94	17248.7	43083.4	67494.4	89809.7	113280	133842	155485	179651		620.807	4569.77	7676.74	12379.9	15442.6	17754.9	20312.5	22881.8	25331		9048.08	0.91502	9030.6	0.91051	9030.76	0.92713	9027.56	0.99738											4.41786	2.74294	6.05641	0.23431	0.10863
41.95	16688.9	41731.8	66933.3	89005.3	113486	132598	157029	179386		619.545	4602.93	7613.07	11837.7	14997.8	17999.3	20134.3	22704.7	24845.7		9049.14	0.91943	9031.85	0.91522	9031.85	0.93137	9028.77	0.99357											4.44854	2.84107	6.01736	0.22365	0.11224
41.96	16529	43008.8	65094.7	88992.6	113309	132075	157344	179618		618.281	4614.31	7678.06	12313	15303.2	17644	20229.3	22759.2	25387.8		9050.04	0.92248	9032.79	0.91906	9032.79	0.93566	9029.75	0.98553											4.47922	2.98958	5.99266	0.2049	0.11507
41.97	17045	44025.9	66220.2	89130.7	112106	132299	157187	180054		617.018	4601.94	7857.79	12273.6	15495.7	17870.5	20302.5	22790	25440.9		9051.1	0.92425	9033.84	0.92316	9033.84	0.94027	9030.8	0.97875											4.5099	3.16208	5.97837	0.17959	0.11644
41.98	16471	42212.1	64926.2	88657.7	111640	132785	156592	179920		615.754	4648.92	7762.47	12236.2	15709.9	18185.9	20282.7	22988.9	25195.2		9052.08	0.92474	9034.86	0.92711	9034.82	0.94484	9031.81	0.97011											4.54058	3.33663	5.97106	0.14996	0.11583
41.99	18338	42406	65970.3	88731.7	111264	133144	155613	180852		614.49	4630.61	7793.76	12351.2	15751.9	17850.5	20154.2	22966.2	25305.7		9053.14	0.92562	9035.76	0.93088	9035.76	0.94947	9032.83	0.9656											4.57126	3.49763	5.96823	0.11941	0.11295
42	16984.6	40643.5	67054.4	91126.9	112246	133593	157612	179772		613.225	4596.49	7690.58	12363.2	15449.8	17867.2	20079	22763.5	25443.8		9054.08	0.92662	9036.85	0.93529	9036.85	0.95421	9033.84	0.95944											4.60194	3.63534	5.96825	0.09357	0.10773
42.01	15939.6	40913.5	63889.5	89089.4	113094	132058	157387	179364		611.961	4558.43	7486.6	12015.4	15102.4	17761.4	20195.7	22717.1	25103.4		9055.06	0.9295	9037.87	0.93996	9037.91	0.95899	9034.62	0.95553											4.63262	3.74453	5.97009	0.0813	0.10028
42.02	17873.1	44844.7	66353.5	90536	114103	134081	159164	180158		610.695	4591.54	7361.76	11727.1	14988.3	17580.4	19913	22700.4	24978.6		9056.04	0.93323	9038.89	0.94507	9038.89	0.96364	9035.8	0.95386											4.6633	3.82304	5.97287	0.0884	0.09084
42.03	19087	41375.5	66136.8	89919.6	112058	134280	157876	178836		609.432	4575.23	7470.19	11755	14892.1	17488.5	19972.4	22373.4	24930.9		9056.99	0.93813	9039.86	0.95055	9039.9	0.96814	9036.89	0.95246											4.69398	3.87041	5.97533	0.10856	0.07981
42.04	19709.2	41057.8	67346.2	89908.2	112844	132424	158689	180170		608.166	4626.12	7382.95	11947	14944.1	17485.5	19749.1	22254	25051.2		9057.93	0.94335	9040.92	0.95661	9040.92	0.9725	9037.67	0.95358											4.72466	3.88695	5.97544	0.13229	0.06766
42.05	19378.5	40636.9	67989.8	92132.4	113169	131516	158461	181221		606.9	4514.98	7505.15	11789.2	15124.5	17482.5	20006	22081.3	25082.6		9058.75	0.9491	9041.94	0.96318	9041.94	0.97649	9038.69	0.95457											4.75534	3.87295	5.97021	0.15403	0.05494
42.06	18316.2	41650.3	68251.7	89022.1	113529	132454	156970	180121		605.635	4638.94	7475.22	11560.4	15034.2	17558.5	20112.7	22366.9	24758.3		9059.93	0.9535	9042.95	0.96955	9042.95	0.98034	9039.9	0.95819											4.78602	3.82844	5.95569	0.17102	0.04227
42.07	18323.5	43059.4	67355.4	89199.5	112787	134703	157625	182051		604.369	4581.16	7447.27	11497.5	14754.4	17146.7	20122.6	22245.6	24882.5		9060.87	0.95747	9044.05	0.97531	9043.97	0.98408	9040.92	0.95993											4.8167	3.75307	5.9272	0.18192	0.03036
42.08	17300.9	41395.6	68730	89666.8	110812	133817	155506	181495		603.104	4590.54	7383.79	11653.8	14851.8	17197	19885.6	22373.1	24736.2		9061.66	0.96076	9044.99	0.98172	9044.99	0.98704	9041.98	0.9616											4.84738	3.64644	5.87976	0.18622	0.02032
42.09	18310.4	42685	67218.9	90867.9	111837	132862	157659	178767		601.836	4582.15	7284.8	11600.8	14903.7	16973	19492.8	22084	24694.5		9062.84	0.96408	9046.12	0.98791	9046.05	0.98973	9042.95	0.96388											4.87806	3.50843	5.80858	0.18399	0.01436
42.1	17534.1	42243.7	65360.1	91863.6	110800	132132	157573	179515		600.57	4550.07	7351.64	11133.3	14633.9	16897	19654.8	22144.4	25021.9		9063.78	0.96759	9047.1	0.99316	9047.06	0.99201	9043.93	0.96404											4.90874	3.33968	5.70951	0.1758	0.01487
42.11	17289.6	43360.6	66053.7	90024.2	112351	135174	157404	179549		599.303	4596.94	7408.59	11573.8	14904.9	17338.1	19933.1	22149.5	24457.3		9064.77	0.972	9048.04	0.99784	9048.08	0.99398	9045.07	0.96649											4.93942	3.14192	5.57947	0.16262	0.01919
42.12	18175.4	40904	66657.7	90601.8	113706	133221	156976	180350		598.035	4513.58	7400.4	11528.7	15114.7	17400.3	19720.1	22286.8	24534.1		9065.87	0.97623	9049.02	1.00159	9049.06	0.99551	9046.05	0.96872											4.9701	2.9183	5.41678	0.14576	0.02377
42.13	16849.6	42583	68077.3	89957.2	112120	134290	158545	180284		596.77	4592	7482.96	11817	14856.8	17634	19950.9	22337.2	24772.6		9066.81	0.9818	9049.96	1.00456	9050.04	0.99675	9047.02	0.96966											5.00078	2.67354	5.22129	0.12691	0.02731
42.14	17117.6	43777.5	66736	90036.8	113413	133053	158493	180474		595.502	4609.25	7285.43	11556.9	15060.6	17214.8	20077.2	21993.2	24945.9		9067.83	0.98688	9051.06	1.0072	9051.06	0.99744	9048.04	0.97188											5.03146	2.41387	4.99445	0.10807	0.02948
42.15	18349.7	43815.9	67533.7	91055.1	113037	133149	157766	180857		594.232	4543.68	7302.91	11442.8	14449.9	17030.4	19822.8	22092.9	24561.1		9068.78	0.99192	9052	1.00875	9052.08	0.99784	9048.91	0.97535											5.06214	2.147	4.73922	0.09153	0.03031
42.16	18609.6	43482.7	65799.5	90059.8	112883	133546	159944	180431		592.965	4570.79	7470.21	11320.9	14527.4	17074.8	19755.8	22232.1	24318.4		9069.84	0.99624	9053.06	1.00942	9053.06	0.9978	9050.04	0.97797											5.09282	1.8819	4.45987	0.07961	0.02996
42.17	18441.5	41948.4	67501.1	88965.6	112943	132792	155651	182194		591.697	4556.5	7469.9	11559.8	14457.1	17428.6	19686.8	22046	24468		9070.83	0.99821	9054	1.00925	9054.08	0.99738	9051.06	0.97992											5.1235	1.62857	4.16175	0.07366	0.02871
42.18	18239.3	41942.3	65652.3	88095.6	112490	131869	156210	180508		590.428	4688.05	7434.12	11609.3	14479.5	17478.8	20067.2	22126	24456		9071.81	0.9983	9055.02	1.00847	9055.02	0.99643	9052.08	0.98409											5.15418	1.39773	3.85096	0.07286	0.02689
42.19	16547.9	41999	66424.1	89561.9	114773	132271	158275	181348		589.16	4594.93	7552.04	11842.1	14846.6	17456.1	19968.7	22367.5	24591.8		9072.95	0.99569	9056.04	1.00725	9056.04	0.99507	9053.1	0.98451											5.18486	1.20013	3.53397	0.07458	0.02488
42.2	18397.2	43783.7	69069.3	91036.9	113099	133378	157183	181262		587.891	4625.95	7449.27	11767.5	14863	17531.9	19866.3	22130.2	24337.5		9073.74	0.99165	9056.95	1.00532	9057.02	0.99337	9054.12	0.9882											5.21553	1.04506	3.21731	0.07594	0.02311
42.21	18148.9	43193.3	66109.2	91956.2	113159	133450	158429	181602		586.621	4649.08	7431.24	11637.7	14528.7	16936	19431	21938.3	24561.8		9074.96	0.98504	9057.93	1.00299	9057.89	0.99115	9054.98	0.98835											5.24621	0.93752	2.9072	0.07491	0.02195
42.22	16922.7	41809.5	66819	89869.4	113217	135649	159275	180868		585.352	4569.8	7265.52	11452.9	14497.9	16929.1	19509.9	22034	24252.4		9075.91	0.97755	9058.71	1.00008	9058.95	0.98868	9056.04	0.99115											5.27689	0.87497	2.60922	0.07036	0.02171
42.23	19128.7	43845.1	68109	89919.6	113215	133723	158964	182391		584.082	4655.94	7357.78	11073.2	14181.6	16715.5	19598.6	21712.2	24124.3		9076.97	0.96875	9059.93	0.99734	9059.74	0.98584	9056.99	0.99425											5.30757	0.84686	2.3281	0.06186	0.02247
42.24	18159.7	42237.7	66159.7	92824	112921	131026	157991	180886		582.812	4621.96	7253.17	10945.6	14310.2	16677.2	19222.6	21727.2	24159.6		9078	0.95954	9060.83	0.99407	9060.83	0.98269	9057.81	0.9967											5.33825	0.83859	2.06748	0.04949	0.02413
42.25	17488.3	42155.3	66457.3	89527.1	112333	132148	155861	180695		581.541	4491.57	7079.7	11184.1	14169.2	16688.1	19299.5	21691	24348.4		9078.95	0.95143	9061.86	0.99046	9061.9	0.97937	9058.91	1.00094											5.36893	0.83688	1.8298	0.03376	0.02647
42.26	17521.9	43670.9	64923.8	91506.9	113436	131686	158737	181276		580.271	4595.37	7234.91	10757.5	14445.4	17061	19106.8	21711.9	24255.7		9079.85	0.94323	9062.84	0.98662	9062.8	0.97584	9059.93	1.00344											5.39961	0.83261	1.61631	0.01603	0.02926
42.27	17116.3	41947.5	67829.4	90518.7	114111	133088	158872	182256		579	4488.64	7092.99	11051	14237.5	16617.4	19325.3	21628.5	24139.5		9081.08	0.93589	9063.82	0.98258	9063.78	0.97226	9060.95	1.00629											5.43029	0.82107	1.42713	0.01083	0.0323
42.28	17492.1	42399.5	67531.3	90196.2	113283	133531	159650	180214		577.729	4531.43	7269.77	11206.7	14143.7	16651.9	19321.5	21527.4	24125.6		9082.1	0.92911	9064.81	0.97783	9064.77	0.96855	9061.82	1.00901											5.46097	0.80095	1.26138	0.03045	0.03543
42.29	16093.1	43403.2	67185.5	91003.5	111236	133131	158304	182277		576.457	4483.75	7086.61	10744.9	13943.9	16635.2	19144.6	21306.4	24241.5		9083.05	0.92283	9065.55	0.973	9065.75	0.96483	9062.84	1.01166											5.49165	0.77318	1.11743	0.05236	0.0385
42.3	17587.2	40831.3	67675.7	89456.7	112056	134857	156989	183281		575.186	4581.58	7161.08	10855.4	13852.2	16740.5	19160.5	21543.6	23940.5		9083.84	0.91705	9066.81	0.96821	9066.77	0.96114	9063.7	1.0158											5.52233	0.73989	0.99307	0.07381	0.04137
42.31	17295.6	41435.1	68616.2	90687.3	112634	132661	157268	181844		573.914	4541.77	7090.05	10940.3	14128.1	16955.8	19363.1	21719.8	24103.5		9085.11	0.91236	9067.8	0.96326	9067.83	0.9576	9064.81	1.01861											5.55301	0.70359	0.88581	0.09375	0.0439
42.32	18706.5	42983.6	67292.4	89914.8	112364	133632	159119	181906		572.643	4533.42	6973.84	10921.1	14178	16923.3	19371	21569.6	23961.8		9086.05	0.90915	9068.58	0.95828	9068.82	0.95427	9065.59	1.02164											5.58369	0.66667	0.79297	0.11136	0.04594
42.33	19667.5	45548.1	65424.7	92130.7	113842	133272	158770	182790		571.371	4540.79	7022.74	10473.4	13758.1	16627.6	18960.4	21417.6	23871.3		9086.88	0.90633	9069.84	0.95352	9069.88	0.95115	9066.81	1.0249											5.61437	0.63103	0.71187	0.12601	0.04739
42.34	16648.5	43813	66848.1	89494.7	112714	131641	157810	181838		570.098	4583.52	7163.96	10766.6	13953.4	16878.1	19453.7	21662.4	23959.6		9088.11	0.90384	9070.83	0.94906	9070.79	0.94824	9067.8	1.02761											5.64505	0.59801	0.63995	0.13721	0.04814
42.35	18274.2	44119.4	66436	91055.2	115151	132476	157795	180881		568.824	4598.74	7189.23	10521.4	14233	16843.8	19416.5	21740.2	24128.4		9089.06	0.90081	9071.81	0.94466	9071.77	0.94553	9068.82	1.03215											5.67573	0.56859	0.57501	0.14468	0.04815
42.36	19135.5	44318.7	66052.9	90449.7	113120	133979	160182	180579		567.553	4529.5	7061.31	10893	14064.8	16929.2	19061.1	21254.3	24098.8		9089.97	0.89603	9072.88	0.94047	9072.88	0.94311	9069.84	1.03392											5.70641	0.54365	0.51555	0.14832	0.04738
42.37	19223.9	44935.4	66849.9	90856	112234	134504	158872	182869		566.279	4576.14	7114.08	10634.2	13904.5	16523.7	19167.2	21532.4	24224.3		9091.08	0.89091	9073.66	0.93673	9073.86	0.94102	9070.87	1.03662											5.73709	0.52428	0.46129	0.1482	0.0459
42.38	16941.7	44924.3	67135.8	90414	114891	133021	159454	182651		565.006	4530.49	7184.5	10927.1	13948.4	16658.3	19181.1	21523.8	24035.7		9091.99	0.88465	9074.89	0.93373	9074.89	0.93915	9071.81	1.03844											5.76777	0.51189	0.41384	0.14455	0.04378
42.39	17080	42503.8	66500.3	90553.6	113198	131979	160170	183519		563.732	4518.22	7097.86	10731.2	13637	16623.9	19085	21207	24143.5		9092.98	0.8783	9075.87	0.93075	9075.71	0.93742	9072.91	1.03791											5.79845	0.50804	0.37734	0.13779	0.04119
42.4	17933.7	42550.7	68479.8	90995.4	115681	133999	158199	183242		562.457	4513.81	6993.6	10566.7	13743.8	16144.2	18698.6	21267.2	23733.1		9094	0.87235	9076.93	0.92819	9076.78	0.93597	9073.86	1.03749											5.82913	0.51391	0.35823	0.12846	0.0383
42.41	17724.5	44849.7	68503.3	90872	112923	132753	158466	184572		561.184	4509.41	6869.76	10484.7	13764.1	16176.7	18796.9	21129.1	24290.3		9094.95	0.86707	9077.96	0.92587	9077.96	0.93483	9074.89	1.03638											5.85981	0.52976	0.3627	0.11724	0.03537
42.42	17828.9	41952.2	67886.8	92404	113901	133316	160022	182940		559.908	4499.11	6989.21	10518.5	13939.4	16440.6	18840.2	20877.3	23821.2		9095.91	0.8632	9078.99	0.92389	9078.95	0.93389	9075.91	1.03371											5.89049	0.55457	0.3923	0.10495	0.03266
42.43	19200.2	42273.2	65913.4	91705.8	115471	134556	159371	183149		558.635	4512.36	6871.3	10593.5	13844	16516.2	18895.3	21382.7	23932.9		9096.86	0.86056	9080.01	0.92231	9080.01	0.93325	9076.82	1.02936											5.92117	0.58616	0.44241	0.09255	0.03039
42.44	18301.4	43131.2	67320.6	89920.6	115211	132022	159049	182673		557.359	4498.15	7082.86	10497.8	13770.2	16534.9	19034.6	21009.3	23944.5		9097.89	0.8593	9081	0.92102	9080.84	0.9328	9077.76	1.025											5.95185	0.62154	0.50509	0.08113	0.02872
42.45	17896	43633.7	68004.7	91446.5	113557	133450	159620	183897		556.084	4564.32	7153.18	10609.9	13829.8	16334	18785.8	21100.8	23613		9098.72	0.85995	9081.91	0.91977	9082.07	0.93257	9078.95	1.01976											5.98253	0.65747	0.57229	0.07188	0.02768
42.46	18020.3	43356.5	67794.4	92187.5	113404	132443	158180	184555		554.809	4516.79	7076.46	10682.8	13789.3	15968.5	18725.2	20959	23724.7		9099.71	0.86219	9083.13	0.91946	9083.05	0.93255	9079.82	1.01526											6.0132	0.69074	0.63699	0.06585	0.02714
42.47	17093.4	44878.1	68287.8	90755.8	112726	134222	157486	184653		553.533	4531.98	7148.72	10306.9	13784.2	16120.5	18989.9	21242.4	23840.2		9100.78	0.86588	9084.04	0.91903	9084.08	0.93274	9081	1.01067											6.04388	0.71847	0.69327	0.06354	0.02688
42.48	17176.5	42995.4	67790.4	90982.4	114942	134749	159762	183394		552.258	4558.92	6976.02	10056.6	13588.9	16505.6	18688.3	20697	23536.3		9101.85	0.87086	9085.07	0.91883	9085.11	0.9332	9082.07	1.00659											6.07456	0.73817	0.73618	0.06448	0.02663
42.49	19400.3	43623.7	66265.6	92401.7	112831	132851	159303	182622		550.98	4585.85	7128.58	10497.8	13862	16532.1	19050.9	21329.1	23790.9		9102.8	0.87624	9086.05	0.91917	9085.9	0.9337	9083.09	1.00254											6.10524	0.74787	0.76164	0.06749	0.02617
42.5	17361	42250.1	66516.6	90359.1	114242	134137	157871	183412		549.705	4475.67	7151.82	10335.7	13396.5	16558.6	18959	20938.6	23677.2		9103.75	0.88248	9086.88	0.91948	9087.12	0.93448	9083.88	0.99983											6.13592	0.74618	0.76649	0.07123	0.02536
42.51	18249.6	44383.7	64664.6	91609.1	113765	132584	159709	183190		548.428	4624.02	6863.69	10328.3	13489.4	16277.6	18818.1	20986.9	23585.1		9104.59	0.88895	9088.07	0.92037	9088.03	0.93535	9085.03	0.99567											6.1666	0.73239	0.7485	0.07466	0.02415
42.52	17830.7	44472.9	69078.3	90757.3	113941	134070	160765	187119		547.15	4508	7033.8	10362	13638.9	16073.1	18961.2	20764.9	23626.1		9105.78	0.89519	9089.06	0.92121	9089.06	0.9364	9086.09	0.99528											6.19728	0.70664	0.70657	0.07705	0.02258
42.53	18137	42020.3	68478.3	91742.9	113829	134786	160523	186352		545.873	4431.17	6992.44	10270.4	13414.5	15978.3	18781.2	20977.7	23510.5		9106.81	0.90107	9090.09	0.92251	9090.09	0.93763	9087.08	0.99164											6.22796	0.67022	0.64079	0.078	0.02078
42.54	17808.6	43286.6	69499.8	90211.4	114463	132135	160312	185164		544.596	4554	7035.25	10501.7	13699.1	16282.7	19076.9	21133.5	23567.1		9107.56	0.90628	9091.04	0.92393	9091.08	0.93883	9088.07	0.99029											6.25864	0.62599	0.55288	0.0773	0.01897
42.55	18264.3	43304.7	68164.2	89490.9	114088	132603	160416	183291		543.318	4596.55	6921.5	10476.7	13449.3	16463.8	19131.7	21042.8	23434		9108.88	0.91038	9091.99	0.92562	9091.99	0.94021	9089.02	0.98826											6.28932	0.57903	0.44696	0.07491	0.01745
42.56	19153.2	42780	66596.8	90758.4	114052	133467	159037	183940		542.041	4511.93	6762.81	9825.61	13420.7	15801.6	18705.3	20623.4	23467.2		9109.87	0.91492	9092.98	0.92734	9092.94	0.94161	9090.09	0.9845											6.32	0.53741	0.3326	0.07091	0.01652
42.57	20103	42229.7	68169.2	90755.5	113418	134228	160863	185996		540.762	4513.4	7079.47	9994.32	13122.2	16139.1	19067.4	20935.7	23717.4		9110.82	0.91841	9093.97	0.92935	9093.97	0.94311	9091	0.98412											6.35068	0.51212	0.23667	0.06542	0.01639
42.58	19539.1	43840	66357.4	91283	114256	136189	161199	185562		539.484	4522.69	6830.84	10213.8	13649.1	16601.7	18668.5	21267.5	23619.5		9111.9	0.92051	9094.95	0.93132	9094.88	0.94457	9092.02	0.97994											6.38136	0.51449	0.22663	0.05865	0.01701
42.59	20610.9	42978.7	67384.9	91553.7	114118	134092	160817	185415		538.205	4590.63	6975.31	10489.9	13675.2	16221.4	18743	21235.4	24055.4		9112.93	0.92165	9095.86	0.93318	9095.83	0.94605	9092.94	0.9772											6.41204	0.55051	0.32766	0.05084	0.01809
42.6	20159	45140.7	67900.7	91819.7	112437	134170	160545	185101		536.926	4539.3	7057.17	10490.3	13677.9	16287	18905.4	21088	23650.6		9113.8	0.92206	9096.86	0.93555	9096.86	0.94767	9093.85	0.97464											6.44272	0.61719	0.47758	0.04222	0.0193
42.61	19739.9	44741.1	68775.3	94091.5	114321	133939	160709	186639		535.648	4513.4	6824.32	10060.7	13547.6	16385.7	18721.7	20915.3	23617.2		9114.92	0.92228	9097.89	0.93766	9097.89	0.94925	9094.92	0.97123											6.4734	0.70528	0.64022	0.03307	0.02031
42.62	18392.5	42074.1	68761.8	90883.5	112130	133828	161786	187503		534.369	4526.6	6796.75	9859.86	13220.1	15814.2	18657.4	20947.8	23581.9		9115.95	0.92214	9098.8	0.9399	9098.76	0.95098	9095.83	0.97029											6.50408	0.80413	0.80073	0.02363	0.02089
42.63	18696.4	42017	68233.7	90610.1	113577	133204	162941	187053		533.088	4549.55	6782.86	10219.8	13433.8	16032.1	18776.7	20921.7	23435.3		9116.99	0.92218	9099.79	0.94208	9099.75	0.95265	9096.86	0.96701											6.53476	0.90427	0.95044	0.01414	0.02089
42.64	17817.4	43096	68246.9	89692.8	115743	136064	160867	187522		531.809	4500.22	6690.84	10005.4	12901.3	16019.5	18595.2	20714	22991.8		9117.94	0.92285	9100.58	0.94395	9100.74	0.95424	9097.69	0.96727											6.56544	0.99778	1.08283	0.00483	0.02022
42.65	17723.6	42989.9	67660.2	91635.2	112734	134183	161301	185007		530.529	4519.27	6825.39	9941.36	13417.7	15930.8	18712.5	20898.8	23017.2		9119.02	0.9248	9101.77	0.9463	9101.77	0.95584	9098.76	0.96758											6.59612	1.07813	1.19258	0.00422	0.01884
42.66	20422.7	43507.1	69239.6	91533.6	113185	131600	163079	184572		529.248	4430.92	6959.89	10197.6	13685.9	15779.5	18415.9	20904	23343.2		9120.05	0.92754	9102.76	0.94852	9102.72	0.95739	9099.75	0.9681											6.6268	1.14	1.27531	0.01265	0.01679
42.67	19095.8	43224.6	68296.9	89961.3	113732	132391	162667	187091		527.967	4528.05	6760.52	9928.6	13372.3	15858.7	18359.5	20479.6	23284.6		9120.97	0.93221	9103.79	0.95041	9103.71	0.95897	9100.74	0.97168											6.65748	1.17917	1.32756	0.02046	0.01412
42.68	18121.9	42610.6	67925.2	90720.9	114969	133106	162060	186656		526.688	4550.98	6967.2	9895.87	13349.6	15444.1	18289.4	20369.7	23104.9		9121.76	0.93805	9104.83	0.95224	9104.79	0.96045	9101.77	0.97372											6.68816	1.19253	1.34686	0.02754	0.01094
42.69	19628.7	44452	67383.7	91905.2	112917	133411	161612	183904		525.406	4437.31	6884.99	9855.35	13020.5	15714.5	18381.3	20468.6	23401.5		9123	0.94585	9105.78	0.95388	9105.74	0.96177	9102.8	0.97628											6.71884	1.17811	1.3317	0.03382	0.00738
42.7	18016.9	43847.5	68631.1	92697.8	112984	134598	160750	185963		524.125	4561.7	6839.88	10039.2	13315.9	15988.8	18650.8	20871.8	23309.7		9124.03	0.95436	9106.73	0.95541	9106.81	0.96307	9103.71	0.98129											6.74952	1.1352	1.28162	0.03926	0.00367
42.71	18955.8	44675.8	69272.6	91134.3	113985	132001	161968	186938		522.842	4518.29	6853.3	9938.19	13193.8	16071.8	18338.8	20455.6	23124.3		9124.99	0.96372	9107.8	0.95713	9107.84	0.9641	9104.83	0.9849											6.7802	1.06437	1.19717	0.04385	0.00153
42.72	18593.8	44412.1	65980.4	92969.9	113962	134104	160988	185855		521.561	4525.6	6810.16	9689	13342.8	15717.9	18233.7	20410.1	23219.8		9125.99	0.97285	9108.88	0.95884	9108.8	0.96496	9105.78	0.99036											6.81087	0.96767	1.07984	0.0476	0.0047
42.73	19206.6	43597.6	66844.1	91267.2	114084	134434	159581	187809		520.279	4505.61	6884.03	9397	13066.6	15795	18311.9	20567.4	23280.2		9126.94	0.98121	9109.83	0.9605	9109.83	0.96604	9106.77	0.99368											6.84155	0.84889	0.93204	0.05052	0.0083
42.74	17416.8	44323	68546.8	91612.4	114581	132652	161117	187472		518.996	4528.52	6704.43	9719.2	13262.3	15850.7	18526.5	20477.1	23155.3		9127.9	0.98803	9110.82	0.96146	9110.82	0.96689	9107.76	0.99793											6.87223	0.71419	0.75695	0.05265	0.01163
42.75	18633.7	44007.8	68322.2	91935.3	114210	133647	160362	186924		517.713	4516.33	6712.02	9559.84	13315.7	15309.9	18433.1	20166.5	23036.3		9129.78	0.99688	9111.9	0.96234	9111.78	0.96745	9108.8	1.00143											6.90291	0.57395	0.55846	0.05402	0.01452
42.76	17298.6	43531.4	69682.9	91034.5	112947	134600	161270	187428		516.432	4527.54	6881.35	9675.32	12850.7	15541	18211.1	20278.9	22722.6		9131.69	0.99895	9112.89	0.96339	9112.93	0.96799	9109.83	1.00527											6.93359	0.44772	0.34098	0.05469	0.01686
42.77	19384.4	42760.8	69439.8	92377.5	112681	133979	162150	190590		515.148	4558.22	6703.81	9753.73	12888.5	15657.1	18505.6	20480.9	23036.3		9133.69	0.99648	9113.88	0.96411	9113.92	0.96833	9110.82	1.01026											6.96427	0.37326	0.10953	0.05471	0.01859
42.78	20246.4	43080.3	68146.7	92006.5	112900	134628	161608	188103		513.863	4561.62	6695.81	9504.84	12885.4	15389.3	18548.6	20271.8	23157		9135.49	0.99115	9115	0.96487	9114.96	0.96857	9111.9	1.01167											6.99495	0.39317	0.13255	0.05415	0.01967
42.79	18819.4	44034	68771.6	89833.6	114741	132226	161443	187322		512.58	4598.13	6586.53	9437.18	12777.1	15632	18353.9	20450.4	23053.7		9137.61	0.98384	9115.75	0.96516	9115.95	0.96868	9112.97	1.01411											7.02563	0.49611	0.3776	0.05308	0.0201
42.8	18336.3	43613.3	68641.5	88949.7	113765	134433	163123	188286		511.297	4574.25	6759.65	9889.45	12984.4	15925.2	18638.4	20443.9	23121.8		9139.61	0.97396	9116.99	0.96575	9116.95	0.96874	9113.88	1.01581											7.05631	0.63664	0.6222	0.05161	0.01989
42.81	18134.8	44873.6	68104.7	91955.2	112826	134318	163739	188267		510.012	4513.4	6893.76	9804.21	12841.1	15980.7	18406.9	20351.7	23400.1		9141.49	0.9619	9117.98	0.96597	9117.98	0.96864	9114.84	1.01692											7.08699	0.78492	0.86146	0.04985	0.01909
42.82	17257	43894.3	69332.7	90674	115466	135234	161884	190252		508.729	4489.55	6815.65	9720.94	13229.2	15820.2	18212.4	20592.4	23292.9		9143.57	0.94657	9119.02	0.96634	9119.02	0.96848	9115.95	1.01996											7.11767	0.92581	1.09102	0.04794	0.01779
42.83	17023.8	43310.8	69140	92211.5	111898	136136	162889	188081		507.443	4541.62	6776.49	9591	12955.5	15544.9	18119.1	20432.2	22989.2		9145.65	0.92893	9120.05	0.96647	9120.05	0.96819	9116.95	1.02111											7.14835	1.05083	1.30701	0.04605	0.01609
42.84	19509.4	43630.9	67171.1	93976.2	112503	135839	162254	188997		506.158	4562.52	6819.07	9291.83	12810.4	15655	18539.6	20322.5	22816		9147.77	0.91016	9121.01	0.96647	9120.93	0.96777	9117.98	1.02212											7.17903	1.15477	1.50609	0.04432	0.01408
42.85	17955.3	42578.6	67685.9	90666.6	111959	133985	162946	189734		504.873	4593.15	6785.76	9605.55	13011.5	15634.6	18224.6	19928.9	22924.9		9149.66	0.89095	9122.04	0.96657	9121.76	0.96718	9119.02	1.02591											7.20971	1.23433	1.68551	0.0429	0.0119
42.86	18349.1	44373.7	66465.4	91285.6	112963	132077	163386	189300		503.588	4547.91	6684.39	9257.87	12736.1	15447.1	18154.8	20047	22909.3		9151.7	0.87184	9122.96	0.96615	9122.96	0.96658	9120.01	1.0261											7.24039	1.28767	1.84312	0.04188	0.00967
42.87	18082.9	44464.5	67717.5	90733.8	114068	132842	163726	190575		502.303	4510.47	6830.02	9149.49	12775.8	15345.1	18083	20112.5	22749.8		9153.79	0.8553	9124	0.96608	9124	0.96586	9120.97	1.03146											7.27107	1.31413	1.97734	0.04128	0.00755
42.88	17850.3	42358.4	67604.6	88597.9	112412	135954	165318	189781		501.018	4568.31	6958.1	9628.31	13031.3	15495.9	18009.4	20364.7	23113.3		9155.88	0.84254	9125.07	0.96579	9124.99	0.96516	9121.92	1.03603											7.30175	1.31414	2.08718	0.04104	0.0057
42.89	17986.7	42811.9	68585.8	90948.7	113421	133330	166385	190952		499.73	4639.73	6590.44	9226.39	12791	15609.8	18402.2	20101.6	23006.3		9157.8	0.83588	9125.99	0.96534	9125.99	0.96433	9122.96	1.0383											7.33243	1.28898	2.17215	0.04102	0.00436
42.9	18227.1	44046.1	68824.2	91390.1	113993	135240	163540	189068		498.443	4600.34	6691.31	9464.01	12679	15257.1	18194.4	20135.9	22707		9159.73	0.83597	9126.94	0.96498	9126.99	0.9635	9124.03	1.04409											7.36311	1.24078	2.23223	0.04104	0.0038
42.91	17551.3	44365.8	68853.3	91477.6	114776	134383	160631	190832		497.158	4566.81	6591.99	9206.05	12635.1	15407.9	18128.5	19968.2	22963.4		9161.82	0.84298	9127.9	0.96431	9127.82	0.9625	9124.95	1.04812											7.39379	1.17229	2.26779	0.04086	0.00404
42.92	20442.2	43155.2	68204	91731.7	113461	133692	163236	190327		495.871	4638.19	6821.03	9464.95	12735	15354.6	18175.4	20249.3	22868.2		9163.71	0.85437	9129.78	0.96289	9129.78	0.96049	9125.87	1.0545											7.42447	1.08684	2.27951	0.04031	0.00478
42.93	18943.8	43072.3	68300	89287.4	114157	134064	163564	190157		494.584	4659.04	6741.15	9515.92	12980.5	15258.6	18043.5	20223.4	22765.2		9165.64	0.86916	9131.69	0.96114	9131.65	0.95834	9126.99	1.0599											7.45515	0.98815	2.26837	0.03919	0.00571
42.94	19008.6	43641.6	65281.1	90682.1	113179	135379	165977	190131		493.297	4703.18	7051.63	9236.73	12903.6	15545.2	18443.7	20238.3	22483.6		9167.65	0.88319	9133.65	0.95918	9133.65	0.95599	9127.86	1.06276											7.48583	0.88032	2.23553	0.03737	0.00676
42.95	21426.9	42413.5	67294.5	90112.8	113278	133711	164581	189805		492.008	4702.66	6614.49	9316.84	12620.9	15055	17981.7	20014.3	22532.1		9169.5	0.89531	9135.53	0.95696	9135.53	0.95357	9129.74	1.07029											7.51651	0.76774	2.18236	0.03478	0.00793
42.96	19779.2	42561.1	69073.6	89609.1	114923	133932	164178	191250		490.721	4826.36	6715.22	9198.92	12730.4	15760.9	18001.4	20215.6	22561.2		9171.44	0.9047	9137.53	0.9549	9137.57	0.95108	9131.61	1.07516											7.54719	0.65511	2.11036	0.03137	0.00923
42.97	20731.4	42300.2	69065.8	89407.2	114808	135827	164397	189198		489.434	4860.75	6815.92	9409.04	12552.6	15352.4	17943.3	20104.3	22778.6		9173.57	0.91058	9139.61	0.95162	9139.57	0.94875	9133.61	1.07647											7.57787	0.5477	2.02116	0.02715	0.01067
42.98	19744.5	43145.2	69195.6	91746	112895	136871	163755	191414		488.145	4871.83	6994.19	9609.36	12485.5	15287.5	17895	19876.7	22510.8		9175.55	0.91342	9141.65	0.94946	9141.57	0.94639	9135.53	1.07411											7.60854	0.45159	1.91656	0.02218	0.01221
42.99	16715.8	44091.7	68006.2	92440.5	114277	137405	163530	190126		486.855	4805.31	6926	9190.73	12554.2	15360.4	18126.1	19911	22631.1		9177.56	0.91326	9143.61	0.94687	9143.57	0.94427	9137.57	1.07152											7.63922	0.37405	1.79847	0.01657	0.01379
43	17999.1	42841	68229.7	93018.7	112752	135730	163250	192171		485.566	5064.68	7047.93	9328.95	12595.7	15237.3	18139.9	19770.7	22526.3		9179.62	0.91157	9145.65	0.94433	9145.61	0.94227	9139.49	1.06663											7.6699	0.32287	1.66896	0.01046	0.01534
43.01	19177.8	44949.7	64980.5	90635.6	113729	135014	164062	191909		484.277	5015.6	6985.58	9098.64	12437.5	15228.7	17818.1	19936.9	22603.9		9181.68	0.90939	9147.77	0.94187	9147.73	0.94056	9141.65	1.06											7.70058	0.30249	1.53024	0.00412	0.01676
43.02	17743.5	46919.8	68175.2	91209	112411	135231	162818	192235		482.988	5115.83	7194.7	9477.24	12882.3	15224	18126.6	19990.6	22586.4		9183.66	0.9071	9149.7	0.93934	9149.7	0.93902	9143.61	1.05153											7.73126	0.30884	1.38472	0.0032	0.01796
43.03	18683.3	46363.9	68145.7	91495.4	112714	134345	166062	192229		481.699	5291.63	7384.35	9417.58	12842.4	15638.1	18258.6	19895	22518.5		9185.6	0.90625	9151.74	0.9372	9151.74	0.93777	9145.61	1.04128											7.76194	0.33098	1.23497	0.00963	0.01887
43.04	18283.8	43283.1	67058.5	91896.7	113100	134808	163220	192684		480.408	5453.79	7612.68	9871.55	13087.3	15571.2	18187	20099.8	22644.5		9187.78	0.90534	9153.79	0.93522	9153.79	0.93674	9147.69	1.03038											7.79262	0.35814	1.08381	0.01604	0.01941
43.05	18575.5	45055.9	67960.1	91883.2	113865	134739	164600	193187		479.119	5660.46	7807.99	9893.21	13144.2	15717.6	18553.4	20283.2	22446.8		9189.84	0.90391	9155.71	0.9332	9155.71	0.93595	9149.66	1.02129											7.8233	0.38329	0.93437	0.02207	0.01954
43.06	17637.8	43484.6	67521.6	90380.2	113548	135181	164240	192808		477.828	5971.67	7902.47	9688.2	12993.7	15832.9	18470.2	20021	22181.4		9191.75	0.90174	9157.8	0.93191	9157.8	0.93539	9151.74	1.01051											7.85398	0.40275	0.79024	0.02751	0.01923
43.07	16942.4	44069.5	68920.3	91757.5	114201	137323	166513	195079		476.537	6294.37	8285.54	10378.2	13317.9	16097.3	18904.2	20376.8	22444.9		9193.81	0.89952	9159.85	0.93034	9159.85	0.93512	9153.79	1.00205											7.88466	0.41505	0.65587	0.0322	0.01848
43.08	19037.9	43631.5	68015.1	92037.4	115766	133086	164300	192773		475.246	6675.05	8738.17	10479.1	13665.2	16363.6	19066.9	20283.1	22390.6		9195.83	0.89769	9161.86	0.92938	9161.82	0.93493	9155.71	0.9924											7.91534	0.42003	0.53722	0.03601	0.01734
43.09	18622.1	43887.2	68652.7	91343.2	113891	133458	163635	193031		473.955	7057.51	9144.15	11213.2	14244.7	16422.5	19454.1	20447	22561		9197.86	0.89921	9163.71	0.92846	9163.67	0.93492	9157.76	0.98875											7.94602	0.41834	0.44263	0.03883	0.01586
43.1	19014.5	43262.7	68423.5	92986.7	113611	136333	164285	194227		472.664	7366.27	9406.71	11379.7	14318.7	16880.2	19659.2	20554.7	22369.3		9199.76	0.90422	9165.64	0.92766	9165.72	0.93506	9159.73	0.98875											7.9767	0.411	0.38261	0.04061	0.01418
43.11	18736.7	44283.5	68832.9	92310.5	114654	135235	165232	192773		471.373	7630.38	9781.44	11306.2	14443	16393.3	19451.9	20753.2	22506.8		9201.67	0.91271	9167.65	0.9272	9167.53	0.93526	9161.82	0.99055											8.00738	0.39917	0.36481	0.04133	0.01249
43.12	20155.2	43066.6	68717.6	92210.6	114741	135345	165893	193227		470.08	7700.88	9741.89	11484.3	15008.4	16986.3	19519.5	20506.7	22611.2		9203.66	0.92173	9169.5	0.92668	9169.58	0.93564	9163.71	0.99565											8.03806	0.38391	0.38528	0.04104	0.0111
43.13	18077.8	43823.3	68875	91781	112747	133342	167049	194188		468.789	7432.77	9644.32	11395.3	14852	17317.8	19856.1	20660.7	22735		9205.57	0.92944	9171.52	0.92651	9171.48	0.93605	9165.64	1.00433											8.06874	0.36606	0.42996	0.03981	0.01041
43.14	19399	42728.4	69561.2	89906.3	113522	133472	165247	192830		467.496	7203.45	9533.25	11615.8	14475.1	16771.1	19438	20816.6	22425.4		9207.51	0.93447	9173.61	0.92675	9173.49	0.93647	9167.61	1.01337											8.09942	0.34608	0.48502	0.03779	0.01075
43.15	19702.7	42612.5	68617.3	90798.5	113414	134337	163701	194287		466.203	7096.06	9375.8	11319.9	14454.2	16425.7	19567.5	20384.5	22168.2		9209.46	0.93653	9175.55	0.92713	9175.59	0.93701	9169.54	1.02149											8.1301	0.3241	0.54158	0.03518	0.01208
43.16	20015.2	45204.1	69374.7	92116.7	113914	135086	164421	194444		464.91	6810.82	8947.71	10993.2	14375.3	16486.4	19182.6	20337.4	22139.2		9211.58	0.93673	9177.56	0.92771	9177.6	0.93751	9171.4	1.02787											8.16078	0.29993	0.59489	0.03227	0.01409
43.17	19524.8	45026.8	67473	92178.8	114411	131666	165348	194463		463.617	6577.89	8716.97	10622.1	13927.2	16210.8	19172.8	20290.2	22247.5		9213.65	0.93507	9179.58	0.92845	9179.62	0.93796	9173.53	1.03468											8.19146	0.27322	0.64266	0.02941	0.01644
43.18	18374.6	44310.5	67442.8	90189.8	115414	133215	163654	193116		462.324	6333.45	8662.21	10293.7	13618.4	15966.2	18813.2	19858.5	22237.8		9215.6	0.93144	9181.6	0.92965	9181.68	0.93837	9175.55	1.0383											8.22214	0.24357	0.68402	0.02704	0.01886
43.19	16766.2	43975.6	66730.7	92587.3	114575	135249	166971	194579		461.029	6162.55	8275.09	10203.1	13375.4	15826.1	18780.4	19600.8	22297.8		9217.56	0.92769	9183.62	0.93031	9183.78	0.9388	9177.56	1.04107											8.25282	0.21074	0.71887	0.02561	0.02117
43.2	19172.5	44093.4	68072	92264.5	113935	133611	165451	193912		459.736	6028.42	8019.5	10151.1	13294.9	16006.7	18674.1	19835.9	22170.2		9219.71	0.92121	9185.6	0.93161	9185.72	0.93897	9179.58	1.04124											8.2835	0.17474	0.74762	0.02544	0.02324
43.21	19392.8	45049.8	65868	91665.6	113248	135442	166350	193804		458.441	5907.86	7849.01	9587.32	12938.1	15775.8	18444.2	19638.3	22058.2		9221.71	0.91344	9187.86	0.93279	9187.82	0.93913	9181.52	1.04241											8.31418	0.13603	0.77091	0.02652	0.02499
43.22	16752	45077.2	67702.4	92553	114661	133887	167491	195250		457.148	5806.67	7543.39	9326.95	12851.8	15535.3	18116	19757.4	22195.4		9223.79	0.90416	9189.8	0.93354	9189.84	0.93918	9183.7	1.04394											8.34486	0.09606	0.78956	0.02856	0.02635
43.23	18006.9	43705.3	66538.1	92206.5	115892	133917	166755	195930		455.854	5514.34	7803.65	9734.78	12705.8	15455.2	18079.4	19550.2	22288.1		9225.74	0.89429	9191.91	0.93428	9191.87	0.9392	9185.76	1.04478											8.37554	0.05974	0.80446	0.03112	0.02729
43.24	17112.2	44647.6	70716.8	90679.3	113035	134885	167663	194099		454.559	5473.11	7461.48	9377.94	12638.9	15187.8	18226.3	19460.8	21963.7		9227.86	0.88455	9193.81	0.93486	9193.77	0.93906	9187.82	1.04409											8.40621	0.0472	0.81651	0.03381	0.02778
43.25	19586.8	44800.5	69439.4	90365.3	112998	134590	166675	195977		453.264	5337.32	7443.71	9459.39	12672.4	15173.5	17861.5	19751.6	22143.3		9229.9	0.87583	9195.83	0.93552	9195.83	0.93886	9189.8	1.04485											8.43689	0.07511	0.8266	0.0363	0.02783
43.26	19148.8	44812.3	69269.5	90755.9	114944	133331	165191	196120		451.967	5269.12	7256.12	9288.01	12590.1	15056.8	17840.5	19345.7	22052.6		9231.86	0.86754	9197.74	0.93591	9197.82	0.93855	9191.83	1.04603											8.46757	0.11797	0.83556	0.03838	0.02745
43.27	18000.3	44625	69968.3	90633.3	114229	132672	167146	196431		450.672	5158.5	7026.16	8819.55	12270.5	14903.5	17948.7	19439.7	22083.5		9233.82	0.86131	9199.81	0.93631	9199.76	0.93805	9193.81	1.04651											8.49825	0.16381	0.8441	0.03989	0.02665
43.28	18431.3	43451.5	67483.5	90440.7	114452	133191	166239	195041		449.375	5117.37	7133.87	8985.94	12340.8	15128.4	17885.2	19738.1	22114.4		9235.87	0.85713	9201.79	0.93668	9201.75	0.93758	9195.92	1.04726											8.52893	0.20947	0.8528	0.04075	0.02547
43.29	18892.9	42294.1	67786.4	91990.3	112193	134284	164937	196198		448.08	4970.17	6878.95	9127.18	12021.3	14975.1	17626.9	19494.5	21844.4		9237.75	0.85463	9203.66	0.93673	9203.66	0.93704	9197.86	1.04981											8.55961	0.25361	0.86207	0.04092	0.02395
43.3	19302.5	43299	66731.4	92256.9	112635	133778	164309	195586		446.783	4936.81	6907.58	8763.15	12170.6	15014.8	17459.3	19856.4	21915.8		9239.67	0.8544	9205.61	0.93666	9205.57	0.93638	9199.84	1.05253											8.59029	0.29543	0.87207	0.0404	0.02214
43.31	18483.9	42715.3	68034.6	91960.8	115604	135173	166198	196421		445.486	4942.02	6791.62	8503.37	11828.2	14769.1	17380.5	19219.5	21885		9241.55	0.85493	9207.59	0.9365	9207.55	0.93569	9201.67	1.05714											8.62097	0.3344	0.88277	0.03923	0.0201
43.32	18194.6	42957.3	67564	90591.4	113239	134275	166055	196218		444.189	4900.96	6675.69	8141.52	12073.9	15055.4	17521.5	19330.8	21807.9																				8.65165	0.37014	0.89385	0.03747	0.0179
43.33	18517.9	44660.8	70049.3	93397.2	111548	135228	164983	195614		442.893	4896.53	6621.48	8255.83	11750.9	14520.8	17003.3	19091.2	21869.6																				8.68233	0.40233	0.90482	0.03521	0.01563
43.34	18395.6	44337.9	68692.9	90945.7	114687	135332	166256	196314		441.594	4757.24	6403.51	8219.8	11690.1	14275.3	17175.1	18932.7	21941																				8.71301	0.43065	0.91497	0.03258	0.01338
43.35	19586.6	43858	68736.1	92079.3	113460	134935	164534	197949		440.297	4816.41	6574.76	8310.92	11779.6	14575.1	17267.8	19018.9	21694.4																				8.74369	0.45478	0.92348	0.02974	0.01131
43.36	19029.8	45127.5	69872.7	92685	114125	133532	167300	195795		438.998	4802.38	6484.01	8186.29	11645.6	14273.8	17210.3	18870.1	21559.7																				8.77437	0.47427	0.92945	0.02689	0.00962
43.37	18555.8	44094.1	68674.2	92022.6	114546	133202	167126	194783		437.701	4784.49	6385.58	7953.87	11442.4	14267.3	17060.3	18990.9	21426.9																				8.80505	0.48863	0.93197	0.0243	0.00858
43.38	17897.8	44028.5	67387.3	90313	115627	133403	165532	196617		436.402	4641.48	6339.18	8366.5	11404.8	14387.9	17079.9	18778.6	21515.6																				8.83573	0.49725	0.93019	0.02229	0.00838
43.39	17231.9	44525.9	67242.6	91007.8	113613	134685	164397	195713		435.104	4614.01	6437.16	7708.73	11498.1	14088.8	16910.8	18474	21300.1																				8.86641	0.49949	0.92332	0.02122	0.009
43.4	17631.9	42680.6	68285.5	89487.4	113917	134532	167485	193994		433.805	4575	6334.95	7830.64	11537.4	14018.8	16990	18756.4	21292.5																				8.89709	0.4947	0.91071	0.02132	0.01017
43.41	20536.1	44465	68002.4	92134.4	113300	133665	164743	195416		432.504	4616.83	6367.47	8395.05	11476.7	14633.8	17157.7	18977.2	21850.7																				8.92777	0.48229	0.89186	0.02259	0.01161
43.42	16858.4	44016	68922.4	91744.8	115381	132828	167353	195978		431.205	4637.47	6315.33	8187.81	11479.5	14471.4	17371.5	18978.6	21702.6																				8.95845	0.46184	0.86644	0.02479	0.01309
43.43	16133.5	42989	69170.6	90826.3	114212	134853	167420	194127		429.906	4569.63	6315.14	7999.88	11582.4	14164.8	16927.4	19191.6	21827.6																				8.98913	0.4331	0.83433	0.02758	0.0145
43.44	16055.7	41504.7	68747	91694.3	114269	134250	166744	194881		428.605	4497.98	6239.96	8213.93	11642.8	14154.4	17200.8	18987.2	21664.2																				9.01981	0.39613	0.79558	0.03066	0.01574
43.45	18474.1	43048.7	68609.8	92891.2	114389	133702	166452	195165		427.305	4518.63	6314.76	7924.17	11461	14123	17276	18900.1	21545.1																				9.05049	0.35137	0.75047	0.03376	0.01679
43.46	18517.5	45811	69304.5	91974.3	112798	133354	166768	194175		426.004	4521.98	6145.42	7636.44	11350.4	14089.6	17182.1	18549.8	21412.5																				9.08117	0.29976	0.69954	0.0367	0.01762
43.47	19260.8	46875.4	68386.5	92952.7	112501	133568	166770	193640		424.703	4567.61	6260.57	7906.16	11155.3	14086.9	16857.5	18783.8	21199.3																				9.11185	0.24302	0.64357	0.0393	0.01822
43.48	18475	42912	67317.1	93015.5	113600	133101	166295	196744		423.402	4496.01	6177.77	7820.29	10956.4	14140	16775.2	18635.3	21387.7																				9.14253	0.1844	0.58366	0.04146	0.01863
43.49	19177.9	43665.6	68645.7	90726.8	113946	133948	167811	193603		422.102	4535.86	6020.07	7761.36	11039.9	13837.6	16698.7	18534.9	21309.1																				9.17321	0.13151	0.52131	0.04306	0.01887
43.5	19444.7	43606.9	67688.3	92001.5	116044	136525	166898	196993		420.799	4495.02	6160.15	7525.73	11069.7	14207.7	16839.2	18396.2	21288.1																				9.20388	0.10422	0.45853	0.04401	0.01899
43.51	18627	44025.1	67261.3	90007.3	112255	134458	166334	194575		419.498	4463.8	6238.72	7077.04	11226.2	13842	16628.3	18593.5	21092.3																				9.23456	0.12527	0.39808	0.04426	0.01905
43.52	18120.9	44957.1	67394.2	91495.3	112382	133675	165277	196866		418.195	4513.24	6255.82	7381.15	11432.5	13812.6	17160.5	18577.7	21739.5																				9.26524	0.17803	0.34377	0.04374	0.01912
43.53	19091.3	44202.5	67735	91062.9	112960	133647	164441	195290		416.893	4505.06	6167.33	7969.23	11272.1	14165.1	16920.8	18625.2	21628.2																				9.29592	0.24015	0.30066	0.04245	0.01924
43.54	18090.7	43186.2	68433.3	92572.5	115007	133199	164683	195437		415.592	4537.19	6357.16	7981.32	11288.4	14195	16984.4	18889.6	21770.2																				9.3266	0.30242	0.27442	0.04036	0.01948
43.55	16705.4	43177.7	66035.6	93144.9	114436	132881	163786	195406		414.287	4544.37	6186.18	7841.81	11450.4	14286.4	17142	18591.6	21348.1																				9.35728	0.36082	0.26876	0.03749	0.01986
43.56	17826.7	45439	71007.8	91872.6	112305	133667	165807	193223		412.984	4507.41	6176.42	7675.5	11071.4	13928.8	16958.1	18763.8	21317.5																				9.38796	0.41314	0.2823	0.03391	0.02037
43.57	17713.9	43072.7	69704	91611.1	113449	133382	165604	194676		411.682	4474.31	6274.06	7476.64	11051.2	13778.4	16549.8	18611.7	21419.3																				9.41864	0.45802	0.30912	0.02968	0.02101
43.58	17114.7	41323.9	68990.9	91897.8	112725	134097	166544	194250		410.377	4445.06	6059.09	7486.88	10967.8	14021.3	16651.8	18626.6	21010.9																				9.44932	0.49477	0.34242	0.02495	0.02171
43.59	16736.9	42955.9	67203.9	91754	111916	135750	165237	193416		409.074	4492.51	6060.86	7704.19	11058.8	13813.5	16627.2	18522.5	21216.2																				9.48	0.52319	0.37686	0.01994	0.02244
43.6	17997.9	44190.5	66652.3	92303.8	113883	135232	166410	193096		407.77	4401.92	5985.94	7488.18	10898.7	13939.3	16451.1	18376.4	21250.8																				9.51068	0.54359	0.40896	0.01506	0.02312
43.61	19259.4	43559.3	67835.4	91927.1	114032	134584	165382	192767		406.465	4462.77	6050.97	7511.82	10778.9	13969.2	16568.4	18274.3	21306.5																				9.54136	0.55666	0.4367	0.01124	0.02371
43.62	18107	43428.8	66840.5	90381.6	114795	133057	165286	193533		405.16	4491.03	6085.31	7633.18	11111.4	13851.6	16825.5	18687.8	21425.4																				9.57204	0.56344	0.45916	0.01028	0.02414
43.63	17837	44539.3	67766.4	90336.1	114180	132848	165032	193572		403.855	4429.23	6127.29	7926.91	10945.6	13824.1	16846.8	18376.9	21277.9																				9.60272	0.56513	0.47631	0.01292	0.02439
43.64	18522	42889.6	67290.6	91386.8	112280	133224	164335	192201		402.551	4583.9	6188.42	7705.27	10647.7	13679.7	16615.3	18568	21134.3																				9.6334	0.56301	0.48887	0.01742	0.02442
43.65	19162.3	42432.6	67272.4	90735.3	112656	133003	164642	194331		401.244	4474.23	5956.52	7414.77	10574	13487.5	16556.3	18312.8	21008.1																				9.66408	0.55822	0.49816	0.0224	0.02423
43.66	18160.2	43998.4	68208.4	91141.6	113496	133216	164347	192651		399.939	4452.68	5912.34	7530.29	10709	13494.5	16778.7	18582.3	21266.7																				9.69476	0.55163	0.506	0.02721	0.02382
43.67	17818.1	42417.4	66519.4	92150.4	112494	132185	163397	191271		398.633	4433.05	5965.81	7306.94	10708.1	13467.1	16311.9	18478.4	21140.4																				9.72544	0.54373	0.51446	0.03156	0.0232
43.68	18841.1	43341.7	65545.5	91604.7	112734	134998	165068	193600		397.326	4390.46	5958.02	7322.91	10783.7	13531.5	16193.6	18336.3	20889.8																				9.75612	0.53455	0.52558	0.03523	0.02242
43.69	19698.7	42208	67969.4	91192.4	112385	133716	165134	192960		396.021	4330.67	5866.03	7451.77	10993.2	13366.3	16454.2	17937.8	20765.6																				9.7868	0.52372	0.54094	0.03811	0.02152
43.7	17577.9	42742.1	67153.5	91964.8	113543	133194	164288	193671		394.713	4376.12	5854.43	6926.27	10578.9	13612.4	16372.3	18121	21167.5																				9.81748	0.51057	0.5614	0.04011	0.02058
43.71	16657.9	42860.3	67791.4	91649.4	115413	132330	164863	191956		393.406	4408.16	5783.53	6936.56	10667.9	13269.3	16430.1	18095.7	21251.8																				9.84816	0.49428	0.58685	0.04121	0.01966
43.72	16327.7	42893.3	71156.1	90986.9	114835	133442	164533	192171		392.1	4394.3	5896.26	7382.87	10645.9	13538.4	16505	18162.2	21118																				9.87884	0.47404	0.61631	0.0414	0.01889
43.73	17660.4	43052.1	68233.5	92623.7	114111	132719	164724	193034		390.793	4453.1	5875.09	7394.96	10803.6	13704	16688.8	18446.7	21144.8																				9.90952	0.44919	0.64812	0.04075	0.01834
43.74	16508.6	44798.9	66179.2	92959.5	111509	132096	163661	190507		389.484	4427.76	5779.39	6831.66	10548.4	13559.9	16408.1	18251.2	21248.2																				9.9402	0.41931	0.68024	0.03935	0.0181
43.75	15586.6	43855.6	67283	91143.4	113233	133863	163006	191944		388.176	4507.55	5972.31	7103.79	10665.9	13744.6	16551.8	18539.3	21240.6																				9.97088	0.38437	0.71054	0.03736	0.01824
43.76	19009.3	42855.6	68072.6	91110.4	113454	133067	165149	190496		386.867	4453.55	6000.83	7328.03	10787.2	13497.4	16550.2	18196.7	21051.5
43.77	18496.9	42812.9	68521.9	91992.1	112494	132694	165097	191437		385.559	4409.12	5832.55	6841.48	10453.8	13185.3	16193.2	18045.3	20864.3
43.78	17188	44082.4	69537.3	89657.2	112635	132569	164716	190912		384.25	4402.91	5813.32	6697.03	10527.4	13278.3	15954.8	17823.3	20786.2
43.79	18373.2	44835.8	67887.2	91049.8	114236	133387	162973	190769		382.941	4459.72	5717.72	6873.47	10421.4	13285.3	16239.8	17891.7	20734.7
43.8	16543.4	42697	67345.9	91390.8	113363	133058	163074	187374		381.633	4359.95	5666.06	6572.5	10122.6	12986.8	16438.7	17765.3	20847.6
43.81	17091.2	42023.8	67738.3	91222.7	113285	134096	164065	190401		380.322	4439.66	5822.51	6577.08	10028.2	13060.6	16141.2	17824.1	20570.9
43.82	16770.9	43002.8	68802.6	90583.7	113927	132402	164093	189504		379.012	4406.73	5730.77	6640.82	10277.3	13193.6	16174	17665.2	20660.8
43.83	17573.8	43868.2	69119.5	91202.5	114467	132847	164168	190624		377.703	4429.15	5847.06	6752.24	10301.2	13385.7	16027.5	18214.4	20655.2
43.84	16895.8	43026	68492.7	92514.7	112454	134572	164560	189245		376.393	4340.9	5745.82	6806.38	10164.9	13066.4	16205.3	17931.6	20779.4
43.85	16125.6	43390	68735.9	91850.1	112541	133423	164366	191158		375.082	4349.97	5657.96	6458.02	10320.4	12825.5	16194.2	17687	20438.1
43.86	17884.4	45753.9	69130.3	90711.8	113510	133032	162871	190171		373.77	4298.02	5696.01	6885.97	10250.8	12878.3	16131.6	17650.4	20665.2
43.87	18225.4	43840.2	70154.2	89984.5	113562	131666	163711	187736		372.459	4341.41	5592.95	6476.71	10164.1	13022.6	15722	17846.4	20406.1
43.88	15976.7	42372.6	69052.4	90569.7	112654	133013	162794	187226		371.148	4327.6	5772.05	6220.12	10487.2	13130.6	15861.6	17632.4	20209.9
43.89	17296.5	42711.2	67862.6	91153.2	110829	133913	162628	188863		369.836	4409.09	5726.19	6335.28	9960.21	12472.5	15822	17483.4	20295.9
43.9	18788.3	43093.7	67304.9	91705.6	113459	133623	162365	189902		368.523	4317.15	5625.09	6532.33	9841.2	13041.7	16222.6	17675.5	20410.5
43.91	18110.6	42369.1	66217.1	90543	113025	133763	164032	189040		367.213	4415.75	5760.26	6533.07	9990.86	13025.8	15874.3	17408.4	20648.8
43.92	17772.3	42817.2	66828.5	92665.6	114294	130989	161766	188771		365.9	4405.75	5843.95	6808.1	10026.2	13015.7	15914.7	17400.4	20477.5
43.93	19197.9	44397.3	66979.9	91754.9	113639	132765	160548	189844		364.586	4424.31	5552.44	6368.86	10044.3	13165.5	15772.2	17687.6	20447.2
43.94	18657.8	43261	68155.9	91576.7	113723	132463	162992	187798		363.273	4385.75	5466.67	5851.72	10081.5	12877.3	15702.2	17306.4	20285.6
43.95	18161.9	43531.6	68540.8	89988	113140	133487	161707	187076		361.961	4423.34	5535.14	6421.77	10162.4	12878.6	16178.5	17778.2	20400
43.96	17737.9	42393.8	67941.7	90354.2	111169	132314	162913	187560		360.646	4409.54	5643.55	6135.12	10034	12600.1	15948.5	17113.5	20069
43.97	18608.5	42213.8	68282.8	90846.4	114315	131271	164166	186555		359.334	4321.52	5630.13	6364.27	10008.4	12801.3	15897.5	17442.4	20208.2
43.98	16203.3	42381.8	66397.4	91641.3	115265	133011	162386	187048		358.02	4380.04	5675.69	6073.93	10043.6	12931.9	15968.3	17405.9	20332
43.99	16508.8	42795.3	67263.4	91190	112383	132527	162476	186916		356.705	4379.56	5662.26	6316.3	10115	12619.4	15757.5	17230.5	20452.1
44	17160.1	42436.8	68147.1	91662.7	114148	132665	163294	187430		355.391	4348.66	5738.22	6370.3	9920.07	12748.1	15883.4	17528.8	20300.1
44.01	18310.5	44610.1	68671.4	92891.4	112277	131954	161600	189141		354.076	4422.34	5694.37	6325.41	10071.3	12656.2	15630.9	17313.5	20053.1
44.02	17078.1	43441.7	69019.9	91663	113064	134674	161472	186765		352.76	4404.75	5709.46	6259.62	10195.8	12689.9	15893.7	17436.7	20237.7
44.03	17252.7	43664.2	66099.6	89971.9	112255	132559	160481	187066		351.445	4335.85	5642.82	6326.89	10021.9	12909.8	15829.4	17141.8	20188.5
44.04	17122.6	40814.3	68253.3	91434.6	114098	133681	160236	186065		350.129	4447.49	5437.48	6183.21	9602.94	12764.7	15702.5	17033.1	20093.7
44.05	18648.4	42464.1	67806.1	89906.2	110722	133361	161631	186378		348.812	4437.51	5545.71	6366.36	9472.91	12842	15702.9	17488.8	20314.3
44.06	17131.6	42061.6	69297.8	91879.9	112903	132911	160541	187220		347.498	4380.03	5530.42	5932.11	9629.74	12904	15874.2	17214.8	19938.4
44.07	17614.1	41833.8	65071.7	91200.9	112407	131574	160865	187641		346.182	4404.25	5528.43	6071.55	9473.16	12593.8	15711.3	17203.1	20316.5
44.08	16989.4	43655.1	67216.1	91490.2	113991	133082	163048	186753		344.863	4418.95	5737.2	6087.51	9800.82	12528.7	15645.2	17113.5	20229.4
44.09	17884.9	43390.3	67636	91267.3	112954	131547	161180	188192		343.547	4327.35	5670.63	6016.14	9883.45	12727.4	15816.5	17122.7	20328.3
44.1	18276.6	43810.5	68244.8	89157.2	112265	131809	160833	185656		342.23	4463.54	5706.57	6339.57	9597.85	12451.6	15723.8	17281.8	20068.4
44.11	17284.5	43716	68699.8	89901.6	113706	134048	161320	185830		340.912	4480.12	5486.33	6228.33	9917.68	12602.8	15471.8	17178.9	20025
44.12	19719.1	42351.8	68263.3	90095.8	113869	133919	160882	186009		339.596	4352.51	5700.63	6301.15	9842.76	12454.3	15684.7	17317.1	20232
44.13	18932	42524.1	68453.3	89658.3	113593	133808	162706	187231		338.277	4444.98	5746.02	6070.45	9688.21	12632	15594.1	17140.3	20112.7
44.14	17134.9	42127.6	68345.7	89980.7	113028	134598	161026	187773		336.959	4472.94	5465.21	6114.82	9564.06	12838.1	15844.8	17426.3	20378.4
44.15	16741.9	43209.2	68320.4	91665	113054	132023	160147	186928		335.641	4510.37	5595.96	6339.3	9826.75	12666.8	15924.8	17236.3	20190.8
44.16	17758.7	42787.1	68140.8	89739	113595	131545	159990	185534		334.32	4426.45	5720.96	6139.05	9638.16	12414	15534.6	17078.5	20124.6
44.17	17187.8	42184.9	67053.7	91172.2	113628	131982	160366	184924		333.002	4414.59	5557.83	6249.71	9428.79	12396.4	15608.9	16924.7	20007.3
44.18	17047.7	41662.1	67264.3	92498.1	111328	132533	160048	187586		331.684	4330.73	5483.83	5513.3	9496.17	12464	15345.9	16609.8	19522.4
44.19	17874.5	42854.4	67821	91861.7	113848	134176	161622	185746		330.363	4474.25	5644.77	5658.13	9457.41	12512.7	15658.9	16649.3	19814.4
44.2	17047.2	43331.4	68079.2	91435.2	113545	132654	158816	185784		329.043	4426.4	5578.35	5640.01	9566.42	12504.5	15532.4	16836.6	19663.2
44.21	17987.1	42168	66697.3	91138.3	113861	132780	158474	185054		327.723	4530.07	5597.18	5964.66	9141.34	12081.6	15635.1	16648.8	19875.5
44.22	17593.9	42354.3	65235.3	91062.8	114299	133390	160771	183429		326.402	4457.61	5449.38	5656.79	9536.26	12482.5	15506.7	16913.6	19851.1
44.23	16371.4	42349	66879.1	90986.7	114394	133179	161155	185050		325.082	4358.68	5506.09	5591.34	9277.93	12444	15391.6	16814.8	19573.1
44.24	19062.6	43204.1	67429.3	91452.5	112919	132308	160281	183699		323.762	4517.19	5733.1	5953.65	9500.43	12246.6	15569.9	16894	19832.6
44.25	19175.1	39678.9	67327.6	90649.4	112558	132181	159544	184745		322.439	4458.02	5367.75	5670.56	9624.44	12172.2	15356.5	16835	19585
44.26	16606.2	43775	69275.9	90845.6	114036	130759	161255	185019		321.119	4425.37	5691.19	5571.08	8915.97	12154.6	15495	16745.7	19564.4
44.27	17504.7	42605.6	68498.3	90906.3	111815	134206	159600	184199		319.797	4460.82	5384.63	5307.09	9333.22	12494.6	15158.7	16851.4	19612
44.28	17345.1	41989.4	67869.2	91836.2	112142	132811	158932	184410		318.475	4473.56	5647.42	5610.53	9464.75	12163	15227.2	16862.4	19808.9
44.29	17163.7	42464.1	67829.1	91504.6	113022	134824	158434	185143		317.152	4560.03	5654.85	5828.76	9541.38	12478.2	15350.5	17060.6	19737.3
44.3	19029.7	41993.3	67372.4	92998.2	113443	131931	159029	184261		315.83	4480.12	5582.88	5555.41	9215.34	12001.2	15443.6	16718	19497.4
44.31	15941	43240.8	68046.4	90468.3	111567	133856	159492	182979		314.508	4424.82	5607.33	5287.84	9004.72	12327.6	15332.5	16689.4	19512.8
44.32	17218.8	41709.6	66462	90660.5	112979	133381	160278	182216		313.184	4405.43	5440.92	5723.29	9325.15	12113.5	15198.7	16634.2	19547.1
44.33	18362.2	41912.1	65843.2	89881.8	112777	131647	159327	182867		311.861	4514.52	5472.94	5463.34	9029.57	12228.2	15027.2	16703.8	19622.9
44.34	17000.5	42354.8	66235.6	90786.7	114010	132489	158123	182553		310.537	4481.9	5540.84	5545.37	9019.31	11880	15195.8	16586.4	19383.3
44.35	15614.7	42255.6	66925.6	89385.6	113496	133459	157493	181967		309.213	4534.28	5514.28	5661.36	9235.67	12308.2	15073.4	16521.9	19636.6
44.36	16731.6	41915.6	66903.7	90951	111438	133504	159060	183909		307.889	4471.46	5489.63	5503.52	8932.73	12315.1	14947.4	16372.5	19297
44.37	16299.5	42596.9	68153.9	90829.2	112879	132561	159144	183893		306.564	4416.22	5578.24	5602.47	9256.61	12271.1	15023.4	16489.2	19488
44.38	17227.2	41846.8	66767.2	90365.8	114369	133695	158641	183263		305.24	4562.94	5589.44	5520.2	8991.52	11934.6	15254.1	16543.7	19476.9
44.39	15650.3	40400.6	65492.3	91021	111887	132218	159973	182859		303.916	4488.84	5400.62	5330.4	9026.55	12185	15137.5	16690.6	19122.4
44.4	16902.4	41141.5	65713.8	89816.5	113198	133154	158905	183387		302.59	4548.7	5404.3	5259.53	8961.58	12052.3	15324.7	16535.5	19090.7
44.41	15510.2	42025	65553	90348.8	112755	133138	159508	183969		301.266	4476.51	5428.72	5149.07	8860.8	11878.2	15138.3	16463.5	19130.6
44.42	14164.8	41287.5	67435.4	91242.2	112397	133645	159375	182748		299.939	4423.21	5449.37	5112.21	8827.94	12054.9	14955.8	16617.9	19185.6
44.43	18045.8	42281.4	66288.2	91684.7	112783	134392	161476	183218		298.613	4488.71	5453.03	5341.19	9142.01	11914.8	15126	16280.1	18969.1
44.44	17254.1	42995.9	66598.4	90306.4	112472	132341	158816	183247		297.287	4542.87	5385.07	5140.29	9118.53	11927.5	15107.5	16336.4	19267.3
44.45	17495.2	42096.1	67547.3	90256.6	113538	133485	157315	182404		295.961	4532.94	5383.09	5308.86	8991.39	11960.8	15117.4	16160.8	19314.7
44.46	17021.9	42487.8	66699.5	91386.7	112695	133692	157946	182335		294.633	4528.66	5552.58	5339.81	8777.64	11998	15019.8	16337.7	19228.3
44.47	16422.4	43525.3	66410.6	90905	113189	133936	157658	182862		293.307	4469.74	5348.99	5287.85	8901.18	12157.5	15016.5	16341.2	19032.6
44.48	17531.6	43725.5	68143.1	90839.3	113715	133520	158479	181865		291.979	4563.42	5414.82	5486.42	8851.38	11806.6	15312.6	16308.9	19338.1
44.49	16778.4	42595.8	66532	88834.8	113386	133021	158750	182653		290.652	4557.25	5527.7	5441.98	8988.03	12290	15168	16472.4	19426.8
44.5	16639.2	43279.1	67638.4	89136	113361	134998	157449	182738		289.324	4526.61	5356.25	5354.25	8925.05	11948.6	14884.1	16487.1	19231.3
44.51	14588.7	44152	66040.6	89947.9	113427	133346	158067	183496		287.996	4633.39	5448.39	5016.2	8828.21	11812.5	14875.1	16138.6	18954.8
44.52	15661.3	43565.8	67211.1	91246.1	111936	133147	158267	181996		286.668	4431.49	5378.64	5079.14	8733.29	11533.4	14916.9	16258.8	19043.6
44.53	16267	43444.1	67784.6	91038.3	112643	132250	156840	182643		285.338	4558.94	5401.12	4920.03	8798.34	11472.7	14823.3	16341.3	19064.6
44.54	15239.9	43478.3	65122.6	90468.1	110992	133322	159202	181988		284.01	4558.42	5438.64	4742.17	8722.27	11602	14618.7	16049.4	19078.1
44.55	16538	43287.9	66598	89421.6	110971	133245	158850	180789		282.68	4572.95	5455.45	4959.35	8514.57	11612.7	14861.8	16111.2	19108.5
44.56	18172.1	41199.6	67369.5	90419	112554	133985	157792	180645		281.352	4602.52	5340.63	4884.97	8654.83	11883	14937.5	15845.8	18879.4
44.57	16391.4	41778.7	67082.3	90884	111636	132693	157814	181884		280.021	4588.83	5472.14	4887.7	8569.42	11888	15007.4	16411.5	18686
44.58	15969.3	41290.4	65964.9	89726.2	113035	133411	158024	181403		278.691	4565.75	5284.05	4659.22	8690.81	11669.4	14718.4	16102.9	18881.9
44.59	16582	40523.1	66969.8	89529.6	113147	132944	157920	180825		277.361	4642.28	5423.03	4421.44	8582.88	11247.9	14696.3	15666.6	19021.3
44.6	15449.1	40205.4	67779.4	89858.3	111039	132670	158385	181714		276.029	4684.95	5464.25	4610.26	8467.47	11649.5	14721.2	15715.3	18905.1
44.61	16107.6	39465.2	67140.7	91160.3	110695	133733	158135	180721		274.699	4688.17	5409.64	4881.66	8581.28	11720.4	14824.9	16167.8	18971.1
44.62	16536.4	42311.6	67931	91028	112472	133060	157593	181822		273.369	4659.45	5398.26	5132.28	8599.26	11545.1	14981.2	16396.7	18674.7
44.63	17192.9	43029.4	66260.3	91119.2	111915	134069	158017	182067		272.037	4611.96	5385	4928.38	8420.06	11386.9	14861.5	15898.7	18962.3
44.64	17517.9	41464.3	66395.6	90239.7	113655	134794	158513	180075		270.705	4587.03	5375.5	4499.28	8503.77	11508.4	14833.7	15810.2	18874.4
44.65	17264.5	41319.8	66534.3	89154.7	113751	133361	156362	180426		269.373	4616.53	5264.65	4567.75	8260.84	11470.3	14729	15622.3	18765.8
44.66	18393.8	42436.8	68091.6	92414.9	113811	132966	155011	181313		268.041	4638.52	5553.56	4748.78	8245.08	11428.5	14645	16055.6	18784.9
44.67	16207.7	42250.8	66707.2	91555.8	113228	132953	156973	180144		266.709	4763.69	5485.86	4550.74	8493.87	11244.1	14696.1	15753.2	18864.1
44.68	18408	42587.9	67315	91132	112339	133471	157207	178100		265.377	4699.35	5328.16	4589.14	8425.53	11187.3	14565.2	15811.2	18419.8
44.69	15415.2	41211	67224.8	91121.6	111707	134323	158318	178216		264.043	4702.55	5429.33	4537.49	8199.68	11374.4	14464.4	16039.7	18604
44.7	14678.1	43305.1	66664.4	90507.8	112743	134114	157195	177873		262.709	4694.5	5455.45	4744.62	8296.44	11330.8	14463	15956.9	18566.8
44.71	16492	43285.9	66621.9	89603.7	113663	133992	157164	182196		261.377	4639.58	5297.84	4679.84	8293.79	11367.7	14491.6	15572.4	18614
44.72	16347.5	41831.9	67564.3	89672.4	113175	131609	155621	180689		260.043	4550.95	5147.79	4598.2	7965.01	11273.5	14426.5	15707.1	18368.8
44.73	16720.2	41405.3	67431	92007.5	112835	131771	156330	180773		258.709	4679.73	5322	4338.58	8297.86	11359.2	14635	15643.2	18373
44.74	14821.5	41326	67457.7	89922.2	113604	134373	156512	180005		257.373	4579.89	5327.51	4004.11	7839.93	10939	14328.2	15307.6	18292.8
44.75	15960.1	41770.5	68687	89510.4	112248	133312	157435	179373		256.039	4570	5346.13	4235.47	8058.4	10820.5	14424.2	15386.1	18321.3
44.76	14399.4	42418.4	66653.4	89042	113139	134195	157539	178354		254.705	4638.77	5192.45	4150.24	8226.21	10904.4	13922.7	15548.9	18190.6
44.77	14400.1	40443.3	67115	91595.3	113140	133526	158224	177947		253.369	4595.16	5267.26	4177.38	7779.8	10997.5	14423.2	15505.6	18007.5
44.78	15634.9	40465.8	66650	90727.6	111939	134953	157839	179654		252.033	4626.46	5257.79	4094.06	7912.02	10884.8	14294.5	15398.7	18157.7
44.79	16740.4	40484.3	65819.1	91434	112028	131857	157768	182397		250.697	4579.13	5049.94	4057.55	8128.42	11221.2	14229.5	15626.8	18296.6
44.8	16864.4	42629.3	66145.3	91336.7	112038	132529	156843	179932		249.361	4522.46	5180.87	4286.79	8146.36	11084.1	14366.6	15374	18368.1
44.81	16471.5	41400.7	66964.9	89780.9	112943	133387	155801	179445		248.025	4585.56	5263.1	4210.96	7853.73	10919	14206.2	15304.6	18192.6
44.82	15620.9	42376.3	66570.6	89564.6	113603	133447	156326	179687		246.689	4571.94	5042.28	3981.79	7637.91	11025.1	14309.6	15523.2	18122
44.83	14917	43093.9	65775.7	91841.5	113628	130805	154903	179158		245.352	4519.05	5246.06	3950.94	7801.8	10783.4	14025.8	14995.6	18324.3
44.84	15601.1	40142.6	66548.8	91902.3	112902	133619	155265	178282		244.016	4628.85	5180.52	3772.39	7675.82	10925	14132.9	15375.1	18132.1
44.85	14360	40371.9	67208.7	90835.3	112033	132597	156535	180717		242.678	4575.97	5010.31	3760.28	7976.1	10890.9	13952.1	15449.7	18063.4
44.86	16796.2	41920.8	67021.7	90867.3	113047	132558	155723	178672		241.34	4612.82	5006.52	3723.88	7453.9	10625	13932.1	15316.7	18245.1
44.87	15098.8	41055.8	67653.9	91027	112179	130748	156241	178590		240.002	4507.64	5021.41	4221.9	7765.3	11022.6	13779.4	15223.1	18208.1
44.88	15159.7	39423	64749	91204.4	111030	132261	156181	178036		238.664	4636.03	5002.67	4075.18	7415.23	10545.7	14050.8	15026.8	17773.2
44.89	16348	42131.9	67438.7	90284.1	112554	132524	156205	178817		237.326	4579.46	4957.78	3818.32	7474.35	10762	13896.3	15353.5	18085.5
44.9	16067.9	40305.9	65809.6	89501.8	112756	130584	156529	179191		235.986	4631.22	5245.32	4039.63	7593.21	10785.8	14177	15428	17876.8
44.91	15973.7	41693.2	66128.1	90587.1	112359	132298	156981	180141		234.648	4591.47	5002.49	3728.73	7456.22	10529.6	14030	15289.6	17940.7
44.92	15958.9	41011.3	65779.9	90324.3	113187	131782	154693	178188		233.309	4544.27	4993.09	3780.09	7171.82	10434	13817.7	15224.1	17918.7
44.93	14982.9	42372.5	67034.2	90524.9	112478	132507	155901	179041		231.969	4603.47	4978.1	3374.19	7458.62	10493.3	14066.4	14863.7	17745.6
44.94	15584.1	40018.5	67165.3	91114.6	113431	132197	156883	177329		230.629	4638.39	4951.92	3468.51	7614.68	10431.3	13669.5	15210.6	17733
44.95	15722.1	41240.3	66915.2	89410.8	111885	133556	156079	177909		229.289	4594.94	4856.73	3454.59	7115.88	10348.8	13748.4	14734.7	17569.3
44.96	15730.6	42533.1	67940.8	89996.2	113342	131466	158206	177932		227.949	4622.39	4966.73	3513.41	7243.96	10618.9	13866.5	14799.9	17567.9
44.97	17191.5	42866.7	67744.8	89350.8	111875	132230	158407	178614		226.607	4562.18	5100.94	3519.99	7140.76	10713.5	13717.8	14840.8	17881.7
44.98	16083.2	40771.6	66058.5	89723.1	113058	132505	157079	179009		225.268	4548.6	4951.7	3332.67	7513.02	10306.6	13522.6	14667.3	17682.6
44.99	15150.6	41712.4	65849.3	91837.7	113128	133883	156206	180828		223.926	4572.31	4899.45	3395.2	7467.58	10511.3	13735.7	14853.6	17761.4
45	16051.8	40691.7	67994.6	92048.2	112730	130915	154883	179058		222.584	4596.01	5091.35	3500.56	7043.85	10257.4	13822	14805	17715.2
45.01	16006.2	40521.3	65135.3	89523.7	114010	131683	154754	180214		221.242	4675.59	4916.12	3445.63	7140.13	9951.41	13701.4	15008	17335.5
45.02	15918.2	40516.5	65144.3	89251	111466	132299	156895	177654		219.9	4583.76	4986.85	3303.18	7105.96	10508.1	13441.1	14609.2	17453.4
45.03	16575.9	41414.8	66697.6	89334.2	112851	131212	156405	177172		218.559	4579.5	4819.16	2961.49	7055.05	10014.1	13635.4	14707.8	17457.6
45.04	16796.9	41249.5	66151	90174.5	111545	131355	155027	179998		217.217	4707.46	4867.54	2787.53	6924.08	10080.8	13245	14892	17419
45.05	15906.4	41905.7	67936.3	91265.2	112860	133185	155987	178329		215.873	4641.74	4893.56	2969.22	6729.87	9546.1	13260.5	14517.6	17332
45.06	13805.8	43484	66505	91846.6	111731	132453	154191	178396		214.529	4711.92	4971.68	2808.36	6656.72	9929.28	13400.7	14413.3	17461
45.07	15462.7	42727.8	67793.7	90748.5	111739	131789	155600	178214		213.186	4558.77	4692.47	3077.42	6924.14	9826.59	13511.1	14571.4	17692.2
45.08	14261.9	42269.3	65890.3	90733	112194	130144	156317	179132		211.842	4599.17	4947.35	3098.92	7025.86	10150	13256.8	14500.6	17538.2
45.09	15548.2	41016.1	66054.4	88596.9	111733	133473	156103	177390		210.498	4641.42	5003.09	2945.56	6885.72	9991.5	13556.9	14379.6	17495.9
45.1	16125.1	39623.9	66765.7	88373.2	111818	132967	156726	176954		209.154	4627.86	4878.41	2994.97	6767.95	9754.95	13507.2	14403.7	17301.1
45.11	16387.4	40110.7	66483.2	90284.2	113059	131462	156749	179620		207.811	4690.54	4952.73	2616.7	7001.64	9936.85	13439	14308.8	17225.3
45.12	16534.5	41060.8	66573.7	91728.1	113649	133337	156547	178500		206.465	4712.29	4987.98	3039.81	6593.89	9984.83	13688.7	14723.3	17627.4
45.13	15605.9	41812.5	67394.4	91063	113090	134991	155012	176357		205.119	4717.3	4963.73	2973.92	6784.77	10034.6	13215.2	14749.2	17347.2
45.14	15368.6	41966.6	66568.1	90015.8	111991	132820	155207	178125		203.775	4737.18	4937.64	3186.79	6722.85	9828	13541.1	14832.7	17290.1
45.15	14322	40792.9	66694.7	90967.5	113539	132108	154553	179472		202.43	4731.04	4803.81	3026.15	6737.12	9927.99	13580.6	14682	17403.9
45.16	15223.8	42492.4	64718.3	89335.2	111670	134449	157463	178409		201.084	4736.05	5032.23	3181.34	6714.24	10053.9	13586.7	14529.6	17307.8
45.17	14738.5	41082.9	66937.2	87681.7	112088	132207	157743	178038
45.18	16667.1	38815.1	67658.4	90735.6	114505	131394	154781	178426
45.19	14398.2	39548.9	67025.8	91638	112511	133878	155997	176655
45.2	13303.9	41604.2	67471.5	92766	111238	132640	157778	179453
45.21	17189.5	40954.1	65482.9	90522.9	113226	132115	154982	178313
45.22	14488.9	41636.8	66279.2	89820.7	111170	131137	153862	178008
45.23	17032.1	42017.5	66954.5	90676.1	111295	133015	154939	179600
45.24	16095	42740.6	67228.1	90181.2	114664	132246	155040	177570
45.25	15392.7	40169.6	64802	91022.9	112877	131918	154241	175619
45.26	13536.7	41257	68388.8	91369.3	112814	132715	154676	175337
45.27	16881.2	43111.3	67263.3	91021.8	112998	133908	155603	175143
45.28	15561.3	41927.7	64754.6	89674.1	113169	132373	153788	176957
45.29	15260	41112.5	65955.2	89609.1	111895	132532	154793	177425
45.3	14948.8	39651.7	64877.8	89323.6	112687	131166	155991	177528
45.31	13580.2	39586.4	64646	90552.8	111969	131894	157142	175814
45.32	14609.7	40418.5	65654.4	89245.6	112042	132377	155189	177907
45.33	14481.8	40887.3	67988.5	90421.8	112935	134537	155438	177093
45.34	15908.9	42309.8	66202.8	90240.4	112444	131574	153942	176706
45.35	16550.4	42712.9	64506.8	88894	114000	133292	155728	177782
45.36	16606.7	41046	66852.1	90985.8	112419	131745	155641	176882
45.37	13576.9	41479.3	65605.8	89926.4	112296	133483	154238	176790
45.38	15571	45073.2	64710.8	91663.6	113254	133119	155484	176174
45.39	14909.6	41391	65995.8	91255.7	111100	132752	155203	177106
45.4	16008.9	41145.5	66342.4	91227.9	112027	134001	154627	175841
45.41	16116.6	41057.3	66315.3	90412	111186	132998	154991	174834
45.42	14693.9	40838.7	67095.5	89761.5	113462	133066	154252	175802
45.43	15274.3	40259.2	68118.6	90256.4	115105	131812	153597	175870
45.44	13322	40936.7	66748.9	87922.9	113074	132686	155089	175345
45.45	15023.1	40154.2	64699	88853.7	114372	134660	155187	175023
45.46	14545.3	41143	66658.7	90421.9	112397	133190	153821	176042
45.47	13743.6	42009.9	63295.3	89122.4	112984	132322	154717	174742
45.48	16335.1	41050.7	66037.8	90448.7	114811	132897	155665	177675
45.49	14789.1	41031.8	68178	89936.6	113829	133540	154908	178024
45.5	16046.4	40245.4	65857.4	89866.4	113647	134802	154760	177207
45.51	14830.7	41984.1	65464.6	90917.6	112495	133222	155605	174422
45.52	13403.6	41791	66927.1	89950.3	112564	134791	155904	176643
45.53	15868.6	41887.1	66598.1	89474.6	113995	132651	155250	177500
45.54	14822.5	40999.5	65991.2	90362.3	114589	132607	156465	177466
45.55	14819.5	39855.4	65312.3	90158.1	114670	135169	154772	176426
45.56	14884.1	41088.1	64769.4	89977.5	113655	133412	153065	176099
45.57	14954.8	40179.3	65892.8	89986.9	113434	133744	154711	175925
45.58	12414.7	39919	65362.5	89094.7	114313	132763	155275	175973
45.59	13075.1	42665.8	65774.6	88505.5	114722	134041	155732	176384
45.6	13449.6	40452.6	66036	89612.8	114085	134429	155382	175951
45.61	13774.7	40922.9	65039	90284.1	116428	133918	156663	177589
45.62	14189.8	41168.7	65866.2	88079.2	116023	135010	156518	177637
45.63	15223.6	41265.4	67542.6	89478.8	114563	135971	157310	178560
45.64	14345.8	40306.9	65296.3	89725.7	116838	135017	154954	178084
45.65	14446.8	40395.9	66437.8	88868.2	114237	134385	154072	175126
45.66	14240.2	41596.4	64108.1	89181.4	115121	135448	154178	178286
45.67	15032	40300	66489.6	89480	114516	135904	156895	178302
45.68	15422.9	40359.2	66349.2	87766.1	112981	136258	155980	174434
45.69	13662.6	39402.1	65842.7	88239.2	113534	134509	154786	175440
45.7	15382.2	41584.9	63916.1	88318	115579	135736	154059	176535
45.71	14382.8	40308.6	64811.1	87843.8	116476	136346	153316	175728
45.72	12977.7	41023.9	67277	88962.9	116023	137212	154580	176458
45.73	12631.5	39903.3	66617.3	88962.7	116055	137270	155354	176288
45.74	14658.8	40963.3	64653.6	88037.8	116483	135633	155263	174393
45.75	15113.5	40393.2	65889	89079.3	115316	135223	155832	175118
45.76	12754.7	41830.1	67337	89874.7	115546	137148	155461	175772
45.77	14122.7	42311.3	67810.9	90435.7	116460	137272	155575	175157
45.78	13084.4	39068	65909.1	88519.7	117387	134778	155791	174859
45.79	15492	38333	64368.7	90034.9	117654	135854	155355	176177
45.8	14288.6	40064.3	66458.2	91346.8	117512	137773	157686	176870
45.81	13419.5	40218	67460.2	89915.8	116388	138453	158242	175413
45.82	13733	40019.1	66214.1	90703.9	116106	138451	155683	176315
45.83	13671.5	41080.9	66990.2	90368.6	118186	136196	156606	177108
45.84	13181.8	39551.9	66822.7	90100.7	118401	136608	156365	177280
45.85	13245.6	40182	65657.3	88497	117528	139148	154280	174188
45.86	13152.2	40582.5	66879.5	89382	117745	137976	156125	172844
45.87	13828.9	41433.8	66533.7	89693	119444	139028	156344	175100
45.88	12404.6	42270.2	65235.5	89894.2	116593	139301	157379	176842
45.89	12379.6	39182.4	66203	90547.6	118603	139313	156002	174066
45.9	12141	38245.2	65482.7	90617.2	118117	139246	155291	176117
45.91	14231	40165.8	67517.8	88646.6	118351	140085	156060	175607
45.92	14637.2	39242.5	65756	89392.3	118223	137879	158393	175279
45.93	13214	40418.2	65746.5	89432.3	118054	139808	157730	174869
45.94	14453.5	40672.3	65712.8	88954.1	119082	139470	158412	175202
45.95	14814.1	39635.4	64993.4	88037.5	117000	138540	157549	177474
45.96	14308.9	40812.7	65532.4	89664.6	118115	135233	155633	175292
45.97	15267.5	39415.8	66198.1	90027.5	118340	138780	156683	175573
45.98	13859.3	41216.1	66683.7	90259.4	117974	140586	155999	174527
45.99	13149.4	41264.1	65517.6	88986.7	118616	137941	156803	175452
46	14409.9	41454.4	65397.2	89541.2	119483	138966	158832	175659
46.01	13998.2	40441.6	66591.1	89583.7	117599	139809	155246	176158
46.02	15387.7	40047.9	67731.4	88421.8	119900	139015	154459	175946
46.03	14596.3	40284.2	65395.9	90414.9	118826	139807	158119	174854
46.04	14077	39357.7	66497.9	89833.6	118690	139361	155183	175362
46.05	15108.2	38543.8	63634.8	89614.7	117666	138381	156497	176255
46.06	13834.2	39418.4	65084	89868.8	117739	136498	157294	173580
46.07	12994	39760.3	66863.1	90167.3	118121	137485	154443	175076
46.08	14890.8	41840.4	65994	90477.7	119897	137997	156741	175907
46.09	12314	40599.7	67295.9	91272.8	118110	138890	156046	176292
46.1	12678.7	40537.5	67817.8	90704.1	118511	137189	156457	176062
46.11	13613.5	39460.6	66457.9	90808.3	117425	137367	154915	174758
46.12	13877.7	39146.6	66335.2	90321.7	117539	137510	155260	175403
46.13	14440	39364.6	66091.9	88534.7	117541	136389	154811	175232
46.14	14098.8	41370.2	66381.1	89477.9	115467	137269	157073	176370
46.15	13074.1	40207.2	65529.1	88691.5	118545	137288	156682	175953
46.16	16752.8	38874.1	65113.6	91046.3	117693	137577	155472	174065
46.17	12319.5	40515.6	66376.8	89690.6	115741	136159	155085	174856
46.18	13337.5	41274.6	65838.4	90310.7	116700	136153	155281	174472
46.19	13065.2	40673.6	66385.8	90703.7	115918	136449	155761	174633
46.2	12951.1	40999	65453.3	89926.6	117879	134489	153634	173834
46.21	15257.7	43059.6	65071.7	90207.1	115610	136387	155707	174467
46.22	14346.6	39805.6	66359.7	90199.1	114652	135787	152765	174722
46.23	13454.5	40361.3	66057.6	89950.2	115419	136190	153324	176123
46.24	13349.5	40888.5	66160.7	89002.3	114851	136511	152096	175574
46.25	12098.1	40741.9	65273.2	90116.5	116774	135653	154546	175534
46.26	14418.9	41491.5	65409	91068.8	116987	135821	152140	174472
46.27	13803.1	40894.3	66450.4	90661.6	114192	133820	152436	176322
46.28	14211.1	39586.2	67370.9	90237.3	114946	135370	154271	174943
46.29	14388.8	40843.1	67178.5	89610.9	114026	133720	153830	173381
46.3	12709.2	40417.5	66290.8	89638.6	114016	132372	154425	173414
46.31	13155.2	39480.4	64918.4	91072.9	112791	132813	154216	175376
46.32	12414.2	40490	66359.6	89627.6	113410	135282	153820	174129
46.33	11705.9	39300.7	65159.2	89942.3	114579	133520	153151	174337
46.34	13276.7	41469.2	65334.9	91941	115909	133225	152129	174393
46.35	14091.2	39568.3	65313.6	91556	113414	133877	152605	174315
46.36	13165.7	40033.9	66275.2	89932.8	113052	133317	153586	172857
46.37	11826.7	41075.5	65418.2	91171.2	113002	131509	153290	175213
46.38	13744.4	39968.2	64567.7	88647.8	111288	132380	151320	174156
46.39	14681.2	38981.2	65262.3	89498.7	116042	133575	151795	173311
46.4	10424.3	40009.7	66500.4	89110.1	112790	132659	152821	173218
46.41	12874.6	39927.5	66585.3	91052.5	111779	131575	153501	173516
46.42	15241.4	39926.4	65634.3	90753	112194	131697	153230	172923
46.43	13637.9	39564.5	67071.4	88859.6	113851	132292	153362	173001
46.44	12797.5	39345.3	64273.7	89658.9	113366	132299	154406	173984
46.45	12213.2	40584.9	64647.1	88501.9	112715	130151	152051	172129
46.46	13768.2	40634.5	66413.7	89091.6	113149	131506	150799	172966
46.47	12764.5	40937.3	66555	91846.1	113400	130898	152347	173487
46.48	13892.8	40062.3	64539.9	88537.2	112107	132176	151364	171830
46.49	15251.6	41023.7	66104.1	88552.1	111125	133002	151447	172302
46.5	12048.7	40890.7	66621.1	89952.4	110878	131056	152150	170807
46.51	14585.2	39575.7	67315.3	87564.6	109671	130488	149652	172524
46.52	14357.4	38535.7	67125.1	90520.8	110978	131058	151966	171638
46.53	14192.3	38172.1	65999.9	91091.4	111880	131612	151737	173713
46.54	12717.4	41348.3	65342.2	89625.1	112683	129977	150502	173006
46.55	12935.7	40245	66219.7	90263.6	113071	130950	152647	172770
46.56	13817.1	40545.5	66236.2	89261.2	109708	130055	152897	172618
46.57	13623.2	39152.3	65091.3	89596.2	109699	129429	152862	173226
46.58	11943	38373.3	66717.2	88938.2	111404	130862	151911	173190
46.59	13248.4	40927.5	66275.4	88913.3	110527	131136	151869	172562
46.6	13357.4	40671.6	66463.7	88916.2	110431	130114	152154	172908
46.61	13328.3	38350.2	67508	90292.9	110668	130370	151236	173762
46.62	14041.4	39064.8	68512.8	90149.4	110521	131299	153824	172691
46.63	13924	40699	66312.4	89818.4	111797	132574	151318	172008
46.64	12698.2	39775.6	65236.5	90219.5	109655	131384	152209	172578
46.65	13394.3	39929	65379.7	90457	111078	129534	149758	174011
46.66	13939	40864.6	65303.2	89991.5	110464	129912	150674	171887
46.67	13056.5	39420.2	66013.4	91852.7	110181	128960	150664	172569
46.68	13264.6	40437.3	65520	90249.9	109864	131259	151510	173428
46.69	13421.2	39774.6	66129.1	91138.8	108436	130250	150490	172716
46.7	14054.1	39527.3	65859.6	92712.7	110233	130546	151513	173639
46.71	11849.2	39230.5	65751	89879.6	109545	129232	148778	171698
46.72	12285.6	41595.2	67397.2	89722.4	108962	128515	150863	171823
46.73	14824.7	39292.4	67031.7	91114.8	109701	130361	152359	173346
46.74	13930.8	38406.4	66269.4	90610.9	112137	131035	150857	170848
46.75	12853.2	38965.4	66558.5	87923.3	110315	130072	150767	171726
46.76	14461.8	39270.6	66281.4	88888.1	109417	129332	152137	174153
46.77	13786.7	40257.2	67316.9	89517.6	110546	128807	152887	171396
46.78	14223.7	41131.7	66052.5	91468.1	107894	128494	151215	170996
46.79	12004.8	41007.7	66934.8	89470.7	108613	128025	150374	173046
46.8	13849.3	38864.2	66945.1	89317.9	108921	129258	151428	172521
46.81	11999.2	40969.9	67539.3	90461.7	110545	129887	151637	171628
46.82	12433.3	41727.2	67810.6	90935.2	110316	129712	150194	173751
46.83	12697.1	41274.7	65881.6	89491	109866	131030	149311	172340
46.84	12059.3	40324.4	66001.2	90729.1	108499	128818	150100	172101
46.85	12788.4	42169.1	68528.4	92146.9	110860	128769	150230	172255
46.86	14359.3	39128.7	66833.7	91435	108366	128804	149642	171198
46.87	11446.4	39364.6	66154.7	90665.3	110071	129003	149876	169886
46.88	13167.4	40076.4	66720.7	93300.9	108519	128371	150286	171450
46.89	13349.2	39301.3	66842	91434.8	108672	128751	151027	168673
46.9	13562	37749.4	66954.8	91105.1	108645	130670	151620	170774
46.91	11823.2	40844.6	66640.8	93498.6	110342	130025	149967	173494
46.92	13500.6	38973.2	66916.1	92687.9	109044	127106	151189	171366
46.93	15214.4	40694.5	66715.4	90615.1	109659	128046	150494	171512
46.94	13959.3	39443.7	67790	92296.4	109271	129151	149899	171288
46.95	13488.3	39661.4	68223.4	92121.3	109327	129766	152226	171546
46.96	14251.7	40501.7	66049.2	92285.8	110483	129914	150319	170066
46.97	13119.7	40744.8	64559.7	91100.1	110642	127360	150238	171181
46.98	13452.3	40809.2	67869	92753.1	109686	128744	150293	171327
46.99	13671.7	41574.3	66338.5	92110.3	111499	129440	149921	171268
47	13595.4	39877.5	67195	91901.3	108290	128986	151314	171043
47.01	15996.5	39473.4	66185.9	90768.2	108620	127835	150319	171072
47.02	14257.5	39194	65756.5	92322.6	108931	128244	150641	171548
47.03	14221.1	40184.9	66473.3	90737.8	109734	127520	150688	173367
47.04	14974.8	39986.4	68136.1	90056.7	110131	128902	149158	171030
47.05	16497.1	41339	66651.1	92533.5	108586	128315	149946	171920
47.06	15109.9	42074.6	67867.4	90555.5	109946	129497	149804	170610
47.07	15958.6	42238.2	69697.1	91133.4	107761	128261	149196	171412
47.08	14571	40004.1	68348.8	92767.9	109426	128750	150386	171010
47.09	15187.3	40581.4	69828.5	92881.6	110487	129735	151045	171682
47.1	12989.7	40318.1	68977.9	90246	108336	128081	149412	169554
47.11	12830.3	39282.3	67465.5	91471.3	106861	128587	150437	171623
47.12	13386.1	39351.1	67725.4	92895.5	108426	126347	150001	170505
47.13	14831.7	42511.2	69015.8	93503.9	109127	126168	150162	171547
47.14	13724.2	41696.2	67698	92222.4	106797	127746	151569	169237
47.15	12810.6	38615.4	67645.3	93226	109023	128857	149021	170348
47.16	13323.1	40896.9	68059.1	91549.8	109711	127622	150866	171432
47.17	14611	41276.7	67997.9	93751.4	108503	128069	149480	170661
47.18	14369.6	41312.2	68608.5	92604.9	108653	128677	147837	171310
47.19	16004.6	41687.2	68271.3	92725.6	106916	129155	147923	171901
47.2	13986.5	40932.6	70282.7	92790.4	108900	127697	148163	169829
47.21	14226.2	41373.9	68424.1	93954.9	109538	130687	149481	171370
47.22	14274.7	42949.4	68899.9	90964.4	108746	128341	150688	169869
47.23	14308.3	41980	68871.4	93950.8	109188	129935	150388	170708
47.24	14913.9	40876.9	68045.9	93423.4	109629	125997	149351	170287
47.25	15522	42597.4	67788.6	93934	108951	126928	149275	171155
47.26	14590.2	40087.6	69748.1	92017.4	108895	128886	147952	171780
47.27	14034.4	40274.1	69489	94115.4	109407	128415	148624	171939
47.28	15312.8	41945.3	68392.5	93785.6	106821	127451	148803	172284
47.29	15325.8	41395.9	69657.9	92595.9	108060	129012	149254	171208
47.3	16099.8	41370.4	69310.2	92318.2	109286	129153	149786	170522
47.31	16550.8	42378.5	69798.1	94167.3	108930	127560	148138	169017
47.32	16563.1	39993.2	68145	96301.4	108491	128468	148872	169771
47.33	15388	42491.6	69374.1	95309.2	108188	127529	149689	171726
47.34	14963.3	43006.6	68715.9	94229.3	108437	127832	147752	172196
47.35	17199.1	42262.7	69504.4	94109.8	110123	127607	149131	169611
47.36	15939.4	43616.2	70149.9	95882.3	109142	128243	149659	170299
47.37	15670.4	40498.3	70207.9	93536.6	107580	128393	149412	169863
47.38	16733.1	42526.8	70760.2	95137.6	109263	127768	147995	170471
47.39	15525.7	42369.4	71123.3	95466.3	108216	128856	148747	169680
47.4	17050.5	41866.3	71400.7	95633	108374	129033	149684	171733
47.41	16375.8	42690.5	68689.2	94308.3	109050	129470	149452	170035
47.42	18077.1	42276.4	67434.2	94915.3	107307	128664	149568	169973
47.43	16537	44003.3	70488	94712	106159	128260	149375	169141
47.44	17633.3	44239.1	71604.5	95797	107086	128009	149489	170695
47.45	16330	43567.4	70597.4	94184.2	108245	128028	147488	171124
47.46	19074.5	42948.5	70980.4	97527.1	108331	129536	149126	170457
47.47	18268.1	43571.1	69870.4	96850.8	108690	127777	149844	169477
47.48	17149.6	44029.5	71780.7	95366.2	110581	129254	148655	171179
47.49	17599.2	44726.6	70911.7	93662.1	107613	128719	147553	172352
47.5	17414.2	45281.8	71367	93815.1	107665	128049	148826	170654
47.51	19017.2	43732.4	71179.1	96094.9	109105	128972	149474	171031
47.52	17962.6	44525	71048.7	97563.7	108771	128355	148221	170735
47.53	17503.1	43592.4	71443.3	94741.8	108627	129438	148454	171753
47.54	17318.9	42980.4	70620.1	95760	108603	128554	150535	167834
47.55	18712.8	44735.6	69575.6	94486.3	108759	128496	148658	170053
47.56	18155.3	44654.1	70429.8	94453.7	107691	128183	149519	170374
47.57	20070.3	43464.4	70688.7	96573.7	109237	127822	149898	170516
47.58	19416.9	44375.6	70592.9	95942.1	109028	126760	149595	170050
47.59	20440.2	45927.1	70535.5	94323.9	107667	130612	148791	168552
47.6	21721.8	45426.4	72362.1	95282.2	107929	130550	147208	168516
47.61	20348.4	46313.6	70698.1	95030.8	107648	127827	146696	169566
47.62	19556.2	46504.7	71305.7	93237.1	109590	129157	147574	170238
47.63	19965.6	44816.7	71687	94334.1	110477	129561	148642	170665
47.64	20489.5	45699	71351.6	93129.5	106498	128091	148806	170692
47.65	22476.2	46136.8	70030.5	93541.5	107325	131172	148755	168674
47.66	21100.5	47425.2	73476.5	93592.6	107798	130824	148157	169246
47.67	22428.2	45959.4	71841.3	94034.7	110604	128798	148362	169496
47.68	23162.1	47968.3	70964.5	94901.2	109932	126675	148973	168195
47.69	20588.6	46421.2	71808.1	94720.2	108611	126946	148236	168843
47.7	22487.1	44722.1	71099.1	93316.8	108933	126823	147875	169585
47.71	23012.9	46229.1	72075.2	92462.9	109236	128332	148991	169328
47.72	21335.5	45821.1	69259.9	94462.7	109319	129106	147327	168271
47.73	21642.1	46728.5	69882.8	93494.5	109860	128763	150262	171612
47.74	24894.4	47654.3	71570.3	92568.1	109565	129910	147512	169683
47.75	20026.8	46786.1	71075.5	92917.7	108380	129329	147242	169128
47.76	24307.1	48510.4	71050.4	94049.2	110051	130136	148743	169953
47.77	23840.6	47778.8	71497	96019.8	110668	128711	149441	170447
47.78	23832.6	48399.3	72700.9	94007.4	108475	128761	150022	168935
47.79	23375.4	46904.5	71157.7	94110.5	108833	126413	150059	168721
47.8	25411.6	46151.4	70344.2	92178	108604	126684	148718	169944
47.81	23959.4	47812.5	69661.7	94384.2	109275	128695	149124	170252
47.82	24716	48588.5	69984.4	91876.1	108935	128929	149543	169452
47.83	25063.6	49202	69068.6	92895.7	107056	128034	148341	168273
47.84	25774.7	46974.7	71310.6	89828.7	108818	129080	147432	169688
47.85	25433.2	48727.8	69994.3	92224.7	109808	128192	148295	171080
47.86	26893.4	50580.1	70276.6	94027.4	110938	130125	147284	170872
47.87	26316.5	51080	69006.7	90436	109605	128514	151032	170075
47.88	26083.6	49633.6	69674.6	92887.6	108857	129051	147423	169910
47.89	25927.3	47981.1	69961	92261.1	108576	129797	148504	169276
47.9	25377.1	48113.8	71391.5	93622.3	109059	127872	149318	169819
47.91	24568.8	46659.5	69201	93713.3	109927	129913	148423	169709
47.92	27382.5	47272.9	70444.2	91989.9	109609	129251	148901	171053
47.93	26115.2	47168.2	70230.7	92315.9	110187	130925	149975	169170
47.94	24020.5	46845.9	69083.4	93605.3	109573	129586	147013	167569
47.95	25051	47351.4	68877.2	90975.2	108788	128055	148642	167643
47.96	26268.5	47705.4	67574.3	92035.3	108431	129998	149040	169018
47.97	26631.8	49113.8	68888.8	91270.3	110229	130131	149153	170280
47.98	26069	48817	68029.1	92187.5	111103	127378	149021	169838
47.99	26661.1	47602.8	68301.3	92451.5	109720	128357	148143	170285
48	24818.1	48872.3	69174.2	90262.1	109958	128555	148622	171044
48.01	25811.6	48645.4	67715.7	91405.7	109048	128704	147774	169393
48.02	26173.9	46727.3	69198.4	91087.8	108793	128731	147825	170536
48.03	24293	47050.3	68900.3	92938.4	110461	131024	148700	169705
48.04	26667.7	49464	67257.4	91531.3	111026	129347	148569	170443
48.05	25981.4	47221.6	67856.2	90299.4	109301	128539	149318	169551
48.06	25757.6	48671.4	67658.5	88614.2	110973	128819	149017	168829
48.07	24800.6	47102.4	65942.6	90014.6	111126	128272	149322	168735
48.08	25131.7	48989.6	68580	90674.9	110557	129349	147870	167201
48.09	24218.2	49363.9	68666.3	88760.2	110025	129462	151465	169207
48.1	25981.6	47794	66712.9	90541.4	110233	129211	149900	171162
48.11	24452.1	47233.2	67672.9	90996.2	108844	128151	147150	170470
48.12	23218.5	47849.5	67185.9	90786.1	108838	128356	147931	169141
48.13	26327.7	48513.4	67234.7	88162	109317	128745	147778	168967
48.14	24273.4	48152.3	68155.2	89820.6	110088	128615	149325	169434
48.15	24107.6	48809.4	67852.8	87529.8	109957	129588	148465	169220
48.16	23412.8	47671.2	68064.9	89121.7	110188	129415	147427	169626
48.17	24407.7	46307.8	67575.7	89538.1	110298	128462	148382	169828
48.18	24987	45737.2	68590.1	87820.6	110009	129157	148241	168926
48.19	22885	46066.3	68066.2	89733.3	110358	129504	148584	169816
48.2	23421.6	46710.4	66312.8	88858.2	109299	128749	149127	168958
48.21	22134.1	46155.1	66508.2	89092.7	110772	128086	147899	169620
48.22	22457.5	46217.8	66806.7	88321.6	109517	129001	148386	169863
48.23	21177.2	45731.5	64308.9	88790.5	109169	130521	149223	169804
48.24	21585.3	46161.9	65070	87515.8	108766	130146	149748	169962
48.25	22420.3	45329.1	65999.9	85688.4	108958	130327	148078	169014
48.26	21310.9	44806	66988.2	89393.2	109313	130133	149058	168604
48.27	21693.1	45847	65107.7	88083.2	109242	129239	149090	168108
48.28	19578	46326.2	64621.7	87092.5	111277	128561	149237	170364
48.29	22126.8	45073.4	62992.8	88094.7	110016	130167	147182	167486
48.3	20570.6	44381.3	66116.6	86812	109115	129341	148915	167884
48.31	19585.4	43220.9	65113.5	86971.5	110826	127858	149574	170003
48.32	21208.1	43913.6	65855.7	88929.9	108281	128181	148532	169257
48.33	18877.9	43048.4	63739.9	87786.4	108971	128787	148388	168555
48.34	18686.3	43825.6	65961.8	88668.2	109149	128771	150185	170252
48.35	18598.6	44298	62939.6	87061.3	109964	129132	149571	170186
48.36	22325.5	42566.4	65294.3	87387.2	109849	128310	147948	169379
48.37	20386.5	42681.5	64782.9	85248.6	109115	129775	150089	168947
48.38	19765.7	44138.2	64505.2	87648.4	107924	129366	148998	169937
48.39	18049.8	42683.9	65760.8	87824	109560	128915	147318	169732
48.4	19232.8	42208.6	65861	86282.9	110067	130137	147708	170267
48.41	19204.8	42278.7	63960.8	87539.2	107593	128457	149032	170569
48.42	18231.6	42706.6	63247	86797.2	108205	128330	148460	168016
48.43	17000.5	43477.8	63807.6	86301.3	108691	129545	148736	169730
48.44	18053	42306.4	63438	87076.6	108231	130246	150459	168724
48.45	17627.1	41852	63658.8	86090.8	108227	127018	149355	170998
48.46	17814.3	41616.3	65064.2	86834	108418	128978	148370	169000
48.47	15223.2	41012.5	64601	86781.9	108290	129080	148856	171325
48.48	18422.8	42000.2	64842	85874.5	108518	129102	149384	169981
48.49	17621.7	42179.5	64234.4	86119.1	110126	129222	148811	169349
48.5	16800.2	42377	65042.7	86303.4	108567	129530	147425	170070
48.51	18107.8	40114.7	64884.8	85366.8	108737	128599	147900	172517
48.52	15735	41954.2	60504.3	85952.9	108839	128475	148312	169227
48.53	16243	39532.4	62621.5	86621.3	109010	129362	148961	169663
48.54	17102.4	39200.1	63312.1	86648.6	110079	130187	147830	170288
48.55	16457.2	41825.4	63972.6	85607.1	106415	128721	147155	168509
48.56	16160.4	40551.5	61836.2	85809.7	109595	128353	149901	167510
48.57	14952.7	40025.5	62826.1	86232.6	107239	128225	147990	168991
48.58	13597.4	39333.2	62694.1	85158.4	108361	127180	147130	169569
48.59	15886.6	38164.1	63508.8	87291.9	107348	127788	148596	169528
48.6	15310.4	38318.1	61034.6	86438.8	108318	128124	148116	168740
48.61	15847.7	40372.4	64690	84556.6	109483	126517	147247	169094
48.62	13958	38476.1	62478.9	86237.1	108807	128058	146048	167976
48.63	13588.8	40499.4	63379.5	85704.2	107892	127278	149413	168384
48.64	14637.9	40441	60908.9	85271.8	107915	126939	148048	168481
48.65	15381.2	39701.9	63456.5	86261.6	108517	127283	148538	168618
48.66	13938.3	39035.4	62571.8	86083.5	107417	128078	147655	168558
48.67	13370.5	38166.1	62823.8	87070.5	107058	128724	148394	169162
48.68	12903.9	37539.8	63851.3	86151.4	106367	129604	148745	168526
48.69	11380.1	39687.5	62106.9	85535.8	106611	128720	149189	167677
48.7	15079.7	39477.2	60432.5	85773.1	107603	126868	146978	169449
48.71	11940.5	38134.8	63390.8	85314	107265	125373	147904	169295
48.72	14046.2	38131.5	62600	84650	108471	127771	147146	168882
48.73	13747.6	37644.6	62305.1	85987.2	107350	125213	146369	168571
48.74	13128.4	39163.6	62184.7	85871.6	108062	127061	147742	168518
48.75	13215.5	38925.6	62103.8	84862.3	107601	125767	148131	167607
48.76	13422.8	37415.3	63686	86611.8	107167	127133	147262	167263
48.77	13994.4	38141.1	61698.5	84032.7	107609	126403	149026	168328
48.78	13051.8	38134.1	63123.9	84620.5	108068	127300	147220	169270
48.79	12952.9	39093.2	61073.1	85255.9	106390	126575	145562	170384
48.8	12074.4	38437	61941.4	86010.1	107730	126900	146384	170223
48.81	13761.3	40444.6	61366.7	84418.4	105857	126917	147917	168804
48.82	13093.5	38647	58846.2	84487.1	106532	125038	146864	170067
48.83	12416.5	38911.5	61750.3	84836.5	106920	125707	147853	169127
48.84	11809.2	37410.8	59793.5	84728.6	106577	127182	147941	168591
48.85	11992.2	39676.3	62868.9	84680.1	105694	126321	147588	169304
48.86	12020.3	36261.5	61281.5	85553.8	106153	125741	147393	167926
48.87	12264.7	38202.7	60651.5	85127.3	109582	126449	148953	168387
48.88	13398.9	37823.2	61301.5	84681.3	107165	126503	147716	168943
48.89	10997.8	37880.2	61439.8	84584.1	107703	126905	148158	168402
48.9	10798.8	37384.3	59580.6	83597.4	108172	125848	147105	167629
48.91	11401.7	38363.9	62475	84246.4	107014	125091	148090	168407
48.92	11218.7	37236.5	60566.4	83218.9	106400	125862	146284	169791
48.93	9461.84	37452.6	60742.2	85469.3	105255	125748	146914	170513
48.94	9150.36	39047.6	64460.1	84843.5	107005	124286	147585	168281
48.95	10590.9	36821.4	59686.9	84928.4	106161	126127	146620	167619
48.96	11851.7	37518.6	60471.7	83102.9	106542	125160	148065	169007
48.97	12473.5	38379.1	61630.2	83774.5	106249	126388	146526	169658
48.98	12053.9	38267.4	62800.5	85379.4	107167	126295	146663	169392
48.99	9472.22	39409.3	60352.7	86140.4	107207	125466	146297	168632
49	9543.14	36596.2	60352.7	84137.9	107073	127621	145131	170097
49.01	11374.5	38120.9	59094.2	83117.9	105139	124338	146880	168132
49.02	11773.7	37217.8	61336.6	85243.4	104238	124806	147300	167145
49.03	9458.92	37135.9	59236	84018.1	106461	125703	146242	167846
49.04	9610.23	36881	60312.2	81869.4	105756	124937	146912	169160
49.05	10674.1	36583.6	61725.6	83181.2	105008	124954	146842	167516
49.06	11792.5	36025.9	60833.1	83944.2	105694	124699	146919	168029
49.07	9370.45	37082.1	61747	83524.8	105914	125473	146696	167141
49.08	10376.3	36387.4	61315.5	83847.8	104862	123981	146473	168009
49.09	9839.47	35176.7	62760.9	82525.9	105667	122099	145969	166975
49.1	8983.56	37505.2	62680.6	82654.6	104934	124728	147907	167254
49.11	9121.85	37405.9	59534.4	84032.2	105705	125072	148717	169093
49.12	8849.06	36985.2	59029.9	84646.9	105426	125041	147767	167999
49.13	7977.6	37558.3	60294.4	83182.7	104612	125084	146741	169961
49.14	9506.05	34992.9	61118.1	84272.8	104372	124138	146333	168473
49.15	7894.04	35966.8	60906.9	84661.4	105245	126484	146618	168717
49.16	9120.06	36171.8	60979.6	82162.4	103951	124528	147728	168174
49.17	8973.64	35011.7	59810.2	82603.9	104733	123135	146266	169339
49.18	10499.3	34836.8	59609.7	84404.9	104284	124467	146796	167279
49.19	7806.32	34821.2	60602.6	84438	105538	123478	145668	168154
49.2	7781.76	34683.3	59332.1	83772.6	107184	124225	146700	167063
49.21	8440.87	34427.5	60621.5	83275.5	104100	124818	147814	166774
49.22	8132.03	36412.2	59411.5	82821.8	103261	124319	146724	168422
49.23	9952.91	36008.3	59554.1	83498.2	105120	125996	146845	167658
49.24	9703.81	35458.1	58555.1	82485.6	103676	124424	145999	168240
49.25	8645.37	35474.6	59804.8	83864.1	104876	126960	146045	168879
49.26	9170.58	35122.8	58801.9	83158.4	104237	125325	148365	167828
49.27	9293.46	35863.9	57498.6	82871.9	105488	123958	146072	169079
49.28	9398.36	35521.4	59845.2	82595.4	104983	124481	146479	169773
49.29	9221.83	34217.2	59470.5	82163.9	105068	123800	146463	166647
49.3	8801.08	34492.8	58083.1	83101.1	105850	123390	147008	168072
49.31	7675.63	34117.7	57348.9	83888.9	105047	122585	146038	167840
49.32	9759.21	34285.8	59494.6	80976.4	103481	124104	145709	168191
49.33	8945.44	35387.4	59733.2	82245.3	105736	124691	145553	169781
49.34	8476.05	35755.4	57827.2	82907.1	104280	124554	147163	168942
49.35	7578.98	34774.1	57696.7	82931.1	105681	123520	146997	169256
49.36	8416.16	34980	60116	83411.3	105366	124489	145659	168142
49.37	7406.05	36812.1	59132.1	84062.3	103937	124265	148423	169459
49.38	6909.49	35169.1	60409.8	84770.7	106674	121706	146790	169375
49.39	8581.43	34247.4	59847.5	81929.7	104810	122236	147798	169121
49.4	9505.51	34901.4	58721.3	84319.7	104027	122215	146547	169356
49.41	8146.17	35498	58006.9	82767	104344	124081	147104	169138
49.42	9015.19	33615.6	59100.9	82082.6	105045	121629	145557	168777
49.43	9293.37	34167.4	60728.6	83164	104771	123196	145735	167760
49.44	7444.86	34787.7	58757.6	83738.8	103974	123230	147149	168293
49.45	6993.64	36905.7	58536.3	83025.7	103757	123464	145663	168227
49.46	7430.68	36071.8	60182	81601.8	102485	123561	145881	169206
49.47	8055.99	34022.8	58639.1	82014.3	103824	123582	146087	170423
49.48	7152.55	35991.4	60826.4	83710.3	104980	123780	147082	169188
49.49	9731.63	33629.3	59454	82509.5	104561	122853	146138	169117
49.5	7787.13	34109.8	58338.1	83442.4	103151	122462	145306	167679
49.51	7520.74	35628.3	58362	83310.7	103600	122081	144741	166641
49.52	8978.97	34864.7	58425.1	82390.3	102647	122608	146590	166282
49.53	7739.33	33196.3	59101.4	83797	102799	122173	144603	169375
49.54	9210.12	34589	59347.4	83264.7	103743	123278	147329	168744
49.55	7713.88	36507.9	60139.4	83588.5	102971	123781	145185	169437
49.56	7936.8	37534.5	60037.7	83052.4	103944	123651	146910	168394
49.57	6113.04	33672.1	59872.3	81613.3	104197	121844	146823	169711
49.58	8287.65	33171.1	58789.8	82575	105290	122595	146456	168832
49.59	8652.66	35836.1	58551.8	81942.4	103153	122498	146192	169345
49.6	9120.83	33920.6	59227.5	82066.3	103132	121903	146508	168196
49.61	6656.53	34549.5	58726.8	81561.8	102269	121983	145643	169240
49.62	8320.53	34565.1	58894.7	82208.9	103639	122228	145975	169652
49.63	8521.49	35286.2	57992.8	81959.3	102540	121843	145777	169143
49.64	8719.64	34605.4	59349.5	81665.2	103309	123059	145906	169915
49.65	7706.43	34394.9	58972.3	81648.9	105385	122693	146009	167783
49.66	5949.75	33573.4	60717.4	80946.5	103996	122962	146247	167924
49.67	7612.46	33818.9	59064	81069.6	103318	121484	146473	169241
49.68	6005.09	34189	57677.2	81571.4	103317	120106	145939	168725
49.69	7861.02	35537.8	57121.2	81507.6	102423	123545	147012	169972
49.7	6202.88	34622.7	59062.4	80556.5	102950	122283	146072	169278
49.71	7674.93	33891.2	58155.5	80477.3	103217	121657	147092	169183
49.72	7702.37	34308.4	60402.7	81791.3	104341	121167	147792	169634
49.73	7804.64	33278.6	58419.5	80176.4	101993	124039	145584	169154
49.74	6755.92	34713.4	58387.6	81711.7	103141	122169	145843	168415
49.75	7767.23	33532	58148.2	81570.3	102955	124509	145543	169889
49.76	6276.11	33156.8	58342.3	80949	103207	121824	145998	169485
49.77	8344.94	32803.2	59087.5	80218.6	103724	122296	146081	169082
49.78	9694.81	33438.4	58472.1	83265.5	103168	122055	146127	167042
49.79	7381.67	33305.9	58271.2	81769.7	102680	121828	146690	168777
49.8	7381.41	34456.9	59161.9	82679	103109	121058	145398	168180
49.81	7418.47	33911.4	58730.7	81522.1	104296	121125	146263	167158
49.82	6434.86	33195.6	57824.4	81057.7	102709	122292	145645	168415
49.83	5323.5	34449.8	58120	80347.3	103482	123385	146390	168272
49.84	6699.52	33991	60231.6	81101.8	102518	122238	146289	168360
49.85	5566.24	33847.2	58211.6	81339.2	101793	122131	145361	168759
49.86	6852.84	34617.2	58509.2	82599.4	103145	121756	144279	169887
49.87	7230	34984.8	56664.7	80738.9	101825	121620	145784	169367
49.88	6965.38	33532.2	58126.8	80549.4	102041	120602	146834	167805
49.89	4963.37	34130.4	59061.5	81366.1	103245	121046	145450	169704
49.9	6102.46	33766.6	59394.4	81681.4	103047	121489	145661	167761
49.91	7039.19	32833	56798.4	81502	103512	120839	145496	168552
49.92	6272.04	33023.8	58841	80555	104241	122877	146106	170036
49.93	6237.16	32452.7	57411.5	81848.4	104748	123096	146525	168694
49.94	5484.55	33748.9	57112.2	80117.6	104598	123667	147451	168986
49.95	5159.11	32266.7	57392.4	80487.9	103147	123481	145761	168201
49.96	6361.45	34083.3	56277.4	80701.4	103111	122938	147184	167908
49.97	7434.25	34521.3	58524	81503	102942	122561	146948	168819
49.98	6825.39	32808.1	57537.7	81406	102687	121978	146068	170728
49.99	6940.58	34076.1	58229.7	80778	101431	122486	145373	168696
50	4561.65	33322.1	58608.6	80696	102722	122901	144928	169420
50.01	5473.45	33092.6	57556.6	80836.7	101789	122731	145525	168481
50.02	4850.24	33251.2	57763.5	82061.3	102814	122933	146571	167238
50.03	5412.74	32859.5	55458.1	81074.2	103098	122362	147092	168138
50.04	6616	34143.7	56636.3	81029.1	103958	120629	145309	169412
50.05	7049.4	32745.1	60098.1	79146.9	102072	121043	147085	170377
50.06	6396.25	32290.9	57644.6	81062	101553	121939	147679	169731
50.07	7797.21	32751.7	57335.3	82437.8	102475	121921	145773	169364
50.08	6023.14	32881.6	59154.6	80657.2	102431	121626	145765	167386
50.09	5242.5	34444.4	57171.6	80291.9	102564	121653	148198	167261
50.1	4669.67	32704.8	59530.1	80256.8	102247	122151	147718	167050
50.11	6485.27	33032.5	58193.2	80661.7	101826	122851	145344	169768
50.12	5256.14	31713.4	57669.3	80517.4	102520	121036	145674	168454
50.13	6163.83	31470.6	57919.1	79055.3	101760	123132	146023	169063
50.14	5990.58	31237.2	58247.8	82127.5	101697	121135	146359	168972
50.15	7042.68	33479.6	57825	81164.6	104947	122409	145713	168809
50.16	7094.23	34454.3	58248.2	81218.1	102647	122434	145382	167036
50.17	5678.94	34421.2	57244.7	80046.9	103079	122248	145221	169011
50.18	4570.18	33707	58066.9	80989.7	103169	122534	145368	168355
50.19	3414.99	34051.3	57495.5	80479.4	101876	121710	145974	168693
50.2	7626.16	32255.9	57740.9	82068.5	100521	121499	146489	169664
50.21	6783.04	33073.5	57381.2	79818.3	100917	122932	146252	168183
50.22	5133.24	32373.4	58453.6	81316.4	102309	121513	145905	166936
50.23	7231.94	34453.4	58004.5	80732.1	102436	122502	146377	167035
50.24	5834.67	34030.4	56717.4	81275.1	102542	121571	144836	169471
50.25	7153.58	33859.9	56399.6	80548.3	102441	120828	145852	167219
50.26	6126.27	33945.5	57995.9	81161.9	102365	120660	145673	168628
50.27	6324.79	33762.6	57640.4	81285.6	101653	122445	147090	167990
50.28	5563.22	33548.6	56105.3	81262.1	101914	120060	147944	169758
50.29	7338.03	30303.3	57593.9	80983	102786	121756	147255	169529
50.3	6297.64	32704.6	57047.2	81296.1	102223	123566	146003	169532
50.31	5678.87	34128.9	59043.9	83241.9	102019	120733	143876	170835
50.32	5919	31906.3	58125.7	81060.1	100670	121408	146211	169396
50.33	6035.08	33447.1	58232.5	81330.4	102296	122901	146726	169321
50.34	6060.97	32202	56864.3	81380.8	102241	122884	147209	170017
50.35	5175.52	32142.5	58149.9	80455.9	102435	121146	145167	169283
50.36	4306.17	32470.4	59084.9	81377.9	101935	122634	146482	168521
50.37	5558.04	34445.9	58875.6	79751.8	102522	120689	146774	168993
50.38	7085.95	31801	58578.2	80686.5	102170	122559	144187	168366
50.39	5575.07	31071	57312.6	81095.9	101070	119296	146059	168993
50.4	4085.32	31950.2	57639.5	81261.7	102633	120945	146476	169439
50.41	5249.74	31185.2	57124.3	80571	100216	120913	145696	167098
50.42	5251.3	32849.8	57428.2	80500.4	100728	121764	147911	169689
50.43	5818.44	32591.5	55330.7	80058.7	102748	122156	146208	169855
50.44	5451.91	33924.3	56917.5	78704.1	101119	121347	145045	167441
50.45	6891.7	33214.7	58653.9	79511.8	102426	120648	145598	169657
50.46	4692.24	31600.2	57037.5	80694.5	102230	122425	144979	169077
50.47	4573.75	31930.5	55905.8	80535.1	101850	120893	145497	169216
50.48	3999.18	31659.5	58846	81476	102338	118750	146058	169030
50.49	5666.34	31811.1	56800.4	80804.7	101626	120205	145764	168911
50.5	5218.27	32374.1	54823.6	79633	102666	122068	147054	167865
50.51	6577.5	31400	57772.8	80571.7	101718	120654	145623	169501
50.52	5405.2	32244.5	57192.6	80245.2	102686	122496	144881	166953
50.53	4482.41	34378.7	56524.6	78741.5	103209	120972	145342	167234
50.54	5925.11	34603.9	58414.2	79197.7	101076	120337	146108	168045
50.55	4989.93	31460.2	56223.8	80479.3	101725	122284	146357	169003
50.56	6853.89	31539	55974.3	80189.5	101525	120334	146148	167905
50.57	7649.3	33902.4	57380.5	80066.9	102204	120752	146048	168095
50.58	6090.87	32464.6	58044.2	79442.5	101278	121583	144702	168365
50.59	5284.43	31809.3	58764.7	81791.8	102397	121850	145231	169848
50.6	4912.79	32432.6	58166.6	81194	104320	121383	144356	166793
50.61	5250.88	33884.6	57522.2	80035	102798	120596	144664	168988
50.62	5404.66	32614.2	56856.3	80346.5	101668	120739	144755	167008
50.63	3843.15	30486	56272.5	81331.3	101398	121362	145011	168368
50.64	6689.01	31307	58191.4	80003.5	100955	119885	146100	169144
50.65	5923.8	30628.8	58510.6	80408.6	101125	120233	145517	168109
50.66	5523.67	33245.4	58244.5	78578.3	101942	121114	146349	168601
50.67	5136.06	31981.4	56075.7	80619.5	102875	122036	145448	166943
50.68	4640.6	32990.7	57053.7	79512.8	102380	119130	144333	168026
50.69	5627.63	29925.8	58708.8	81503.3	102229	122346	145175	169654
50.7	4375.17	31557.9	58143.2	80243.6	102517	119980	144026	169344
50.71	5589.75	31135.7	56429.1	81163.1	103671	120702	144264	168007
50.72	4717.45	32217.7	55526.1	81559.4	101322	120414	144535	166302
50.73	4717.27	31800.3	55617.1	81249.5	102031	121286	144059	168244
50.74	4127.99	33037.2	57416.6	79914.1	102616	120666	144535	168009
50.75	4930.24	34381	58355.7	79289	100543	121403	143597	166080
50.76	3622.83	32633.5	58382.2	80873.3	100848	121859	145423	167698
50.77	4865.87	31625.1	57729.3	80199	102228	121319	144342	168362
50.78	5348.14	30691.4	57534.4	80696.6	101620	120500	145127	165859
50.79	3490.55	31789.4	57424.9	81145.3	102649	120297	145005	169141
50.8	3876.86	32651.5	56947.9	80856.8	102678	121781	144530	169191
50.81	6327.75	32664.3	56505.2	79739.3	101643	122114	144788	167407
50.82	4777.55	33175.9	57071.4	79116.4	101005	120848	144087	167797
50.83	2885.59	31481.3	56167.1	78945.5	100570	120646	142775	168004
50.84	4003.39	32055.2	55885.5	81884.5	99359.2	119991	144004	167783
50.85	6941.89	30807.1	57736.4	79979	99364.6	119142	144482	166504
50.86	5680.44	31186.7	57870.8	80065.5	101539	119691	145962	167451
50.87	4952.44	30781	58615.7	78379.7	101029	120390	144810	167563
50.88	6971.77	31501.6	58308.4	77779.7	101769	120754	143959	165106
50.89	3893.36	32857.9	56359.4	79410.7	101751	121411	144838	166037
50.9	5786.25	32887.4	55550.4	79423.8	100823	120695	144544	167448
50.91	6644.55	30791.3	58041.6	80458.9	103230	120638	146147	167838
50.92	4789.03	32498.1	57734.4	81779.3	101090	120276	146863	166786
50.93	4644.23	31098.3	56226	81002.2	102703	120416	144625	166103
50.94	6611.74	29130.7	57111.5	80342.8	100865	121638	145421	167129
50.95	2914.37	32788.8	54876.5	81553.5	102028	120236	143366	167806
50.96	4817.84	32230.6	56015.6	80418.9	100678	122228	143173	166088
50.97	5893.55	32421.8	57863.2	79405	101054	120846	143713	167097
50.98	6258.63	32863	56246.5	78311.7	101296	121267	142657	168001
50.99	6694.7	32761	56862.3	79465.1	100726	120917	143629	167243
51	6202.89	33399.9	55029.6	80369.5	100935	120804	144736	167257
51.01	5373.97	34000.1	57466.4	80462.8	101083	121097	143278	165758
51.02	6903.59	31855.1	55913.2	81395.2	101888	118736	144749	166516
51.03	5371.91	30937	56228	82036.5	102784	119538	144197	166928
51.04	5959.75	32307.1	57478.5	80433	100641	121119	146902	166014
51.05	4356.39	31910.9	56356.8	79902.3	101467	118937	144147	166485
51.06	4552.16	32248.1	57071.8	79450.9	101731	120387	144382	165530
51.07	5582.5	33328.1	57245.2	80745.7	100671	120290	143040	166182
51.08	4364.05	32056.2	57587.4	81373.2	102926	120279	144379	166907
51.09	5756.52	32367.5	57170.2	80374.4	102151	119611	146175	165998
51.1	5827.41	30671.7	57372.2	80764.8	100598	123266	145807	165704
51.11	7015.93	32075.1	57252.7	80711.3	100932	121870	144440	165362
51.12	5032.08	33534.2	57710	78634.8	101548	121134	143769	166277
51.13	7270.94	32488.2	56581.9	78750.6	101119	121512	142216	165557
51.14	4401.72	33005.3	56357.2	78605.3	101517	120401	144455	166000
51.15	6337.39	32665.9	58012	79724.7	99971.6	121095	143810	166103
51.16	4579.52	31147.6	59432.5	81723.5	100452	120243	144060	165786
51.17	2789.56	32489	58420.7	80855.3	100469	120180	143249	165205
51.18	4486.41	32241.4	55207.6	80452.7	103877	121256	144071	164269
51.19	5885.73	31098.9	56068.7	80261.2	100223	121790	143425	165932
51.2	7227.33	32525.4	55684.5	80531.9	101261	121569	143547	166728
51.21	5667.47	31776.4	57782.6	80139.5	98903.4	122315	143256	166609
51.22	5034.23	32956.3	57052.2	79692.1	99163.6	121708	141464	168078
51.23	4962.88	32486.3	56891.3	80174.4	101280	120250	143348	166638
51.24	4852.62	31013.3	57936.6	80784.9	103602	121366	143788	165552
51.25	7443.74	31773.4	56774.4	81331.6	99007.3	121316	144315	166001
51.26	5432.09	31909.8	58401.7	78622.8	100424	120672	142578	165630
51.27	5580.55	32529.1	58907.3	79399.5	101455	119158	142646	166087
51.28	6191.22	32068.1	56880.2	81177.8	103096	120616	142665	165135
51.29	6119.6	32320.8	55792.3	80368.7	100526	119621	144852	163971
51.3	5563.71	32282.3	56146.7	80413.5	100809	121731	143966	166319
51.31	5048.68	31574.6	56904.8	79271.2	100399	120768	145234	166362
51.32	4468.26	31457	59479.5	78720.2	101039	120203	144686	165278
51.33	5663.46	32545.8	58144.7	80284.3	99897.9	120462	143498	165388
51.34	5793.53	32875.9	56374.8	79725.3	102314	120924	141232	166181
51.35	6936.6	30852.5	57879.1	81069.9	102508	118877	141307	164570
51.36	5578.23	32559.7	57164.6	80752.1	101499	121121	141382	167355
51.37	5831.97	32183.3	57023.4	79835.1	101887	120745	141994	165222
51.38	6864.42	31658.5	56639.2	79673	102337	120432	142775	164328
51.39	5869.49	32073.7	58025	78655.3	100750	120981	142889	165100
51.4	5507.64	32819.4	56818	79630.3	101306	119943	142329	166683
51.41	6769.54	31374.9	58536.5	78913.6	101538	121073	141833	165008
51.42	5488.03	32712.1	55981.4	79245	102555	120474	142148	166062
51.43	6237.88	32796.9	56843.9	81061.3	101526	120627	144385	164933
51.44	6004.62	31885.5	58161.6	81495.6	101737	120438	144483	164197
51.45	6320.6	31094.8	57078	80126	102008	121008	143691	165120
51.46	5689.82	31710.8	57760.7	79845.5	102299	119920	144357	164030
51.47	7743.97	32882.3	57489.6	81840.5	102526	119722	142734	164492
51.48	7332.67	32219	57463.3	80665.9	101135	122828	141164	163664
51.49	6528.76	33837.7	57402.4	79723.6	103423	120756	142118	162703
51.5	3734.27	32877.2	56138.7	79480.2	102220	119399	143056	165456
51.51	7019	30092.5	56928.1	79515.9	100132	120159	139924	166940
51.52	6756.4	32541.5	56976.6	82579.9	100810	120326	143551	163772
51.53	6239.99	34002.5	57927.1	79890	101148	122751	144879	165360
51.54	6429.21	29820.5	58477.6	80689.3	101229	121642	143343	164260
51.55	5223.56	31537.3	57462	79837.9	101933	119184	142947	165750
51.56	6837.78	30663.5	58062.3	80084.9	102010	119874	142184	164682
51.57	6505.75	32796.6	57686.2	78057.2	102208	120565	141936	163582
51.58	7974.52	32164.2	57352.2	80263	102682	119951	142578	163504
51.59	5579.59	32694.9	57172.3	78911.9	101775	119993	142419	163002
51.6	6776.69	30935.8	57590	80064.9	102260	120568	143672	164145
51.61	6460.9	34419.4	57780.7	80386.6	102382	118531	142492	164324
51.62	7264.53	32650.6	57839.7	80396.4	101410	119793	143230	164867
51.63	5136.7	32261.8	58938.1	78762.8	100958	121598	141954	163735
51.64	5956.73	31934.3	55390.1	80137.8	101892	119463	143823	164376
51.65	3221.95	31725.3	55812.2	80130.5	101000	121578	142557	163776
51.66	5407.65	30413.3	56637.9	79316.2	100720	121527	141592	164267
51.67	4036.51	32040.7	57085.6	80945.4	102749	119982	142178	162487
51.68	5011.23	32228.8	56026.8	80383	100924	120501	143167	164032
51.69	7938.19	31171.2	57341.6	79828.3	102413	121444	141762	163068
51.7	5810.04	31898.9	58237.4	80254.4	102233	119232	142448	165026
51.71	7104.29	32054.7	59124	79696.1	99639	119559	141143	163694
51.72	5488.79	31530.1	57054.9	81085.2	102564	120175	143440	164506
51.73	6771.8	32007	56120.7	79454.5	101951	118677	142359	163148
51.74	5585.49	34006.9	57866.5	79336.2	101922	121512	142210	163109
51.75	5557.78	31701.5	58097	81185.4	102129	123217	141009	164035
51.76	6563.72	30764.5	56568.6	81745.1	100673	120201	140714	163582
51.77	7658.87	33159.4	57939.1	80502.3	100994	121432	142511	164844
51.78	6765.37	32713.8	55447.1	80506.5	101091	119027	144475	164887
51.79	4977.28	32277	55109.7	80334.3	101129	121173	143213	163062
51.8	6379.52	31506.3	57160.2	80369.8	100563	120589	142213	164262
51.81	5560.49	31329.9	56746.2	80267.6	101178	122404	141357	164749
51.82	7598.86	31637.3	58138	79301.2	101843	120661	141680	163947
51.83	6657.78	31013.8	57191.4	80338.4	101618	120925	142513	161615
51.84	6338.85	30521.8	57441.2	81434.2	100436	118532	143009	165262
51.85	5093.12	33774.7	58304.1	81085.2	101487	121903	142172	163649
51.86	8111.05	33404.5	56831.9	80300.2	99267.5	119037	142495	161648
51.87	5953.48	32975.6	57246.2	81163.5	100569	119702	141044	162648
51.88	6423.51	32971.5	58487.6	81231.8	101078	121163	143060	162754
51.89	6815.69	33727.6	56924.9	81891.5	100909	122143	142064	161467
51.9	6391.11	31360.3	56388	81217.6	103083	120228	142632	164019
51.91	6837.85	32503.9	57165.6	81844.6	101416	120002	142631	163814
51.92	4788.66	33692.3	55316	81252.2	101537	122318	143422	164727
51.93	5757.86	31774.4	57106.4	80337.7	101319	120520	144559	161574
51.94	6291.35	32640.1	58459	80409.6	101292	120349	141963	163515
51.95	6141.82	33710.9	55948.1	81517.8	100966	120361	140309	163381
51.96	6218.92	34167.2	56470.2	80572.9	101127	120256	141210	163029
51.97	7877.32	33999.5	57836.2	81351.8	99163.3	121347	141618	163225
51.98	4201.78	32835.2	56844.1	79969.6	100759	121822	142031	162285
51.99	6314.37	32978.1	57415.4	79204.3	101765	119761	141000	166215
52	4890.1	31816.4	56857.3	80867.4	101339	120561	140737	164495
52.01	5316.02	32253.8	56290.7	81139.3	100424	121019	141205	162648
52.02	5515.64	34494.5	56807.7	80338.7	101965	122450	143616	163048
52.03	4712.52	33997.5	58778.7	81099	101039	120174	141490	163560
52.04	5789.54	32715.5	56338.8	80411.7	99588.6	119265	141184	163396
52.05	5235.37	32167.2	56860.8	80281.3	99746.3	122038	141655	162914
52.06	7725.11	32177.7	55917.2	82541.9	100859	121061	142997	162536
52.07	7151.37	33542.6	56575.4	81483.9	101825	119962	141166	164501
52.08	6123.73	33686.4	56575.9	80633.6	102287	120113	141224	162275
52.09	6054.9	34607	56285.6	80112.4	103673	120880	142270	161017
52.1	7181.54	33012.3	57653.5	81629.7	101689	120317	142161	161980
52.11	7247.1	33580.1	57709.5	79202.1	102905	121654	141075	163864
52.12	5940.24	33084.6	57940.1	79490.7	102193	120641	142947	163158
52.13	5164.31	34632.9	56859.8	81215.3	103285	122749	142570	163358
52.14	5274.75	31934.1	58486	81584.4	102658	120897	140032	162774
52.15	7183.96	34039.1	57136.2	81213.1	102727	119831	139448	163504
52.16	5908.43	33173.3	58545.9	80739.3	103866	121982	141540	161934
52.17	6002.67	32818.3	56279	82189.9	102828	121321	142714	162736
52.18	5511.18	32387.9	57946.4	80634.8	103080	121984	141720	161959
52.19	7459.97	34202.2	56768.1	80590.4	101954	120504	142334	163387
52.2	6802.95	32752.6	58420.2	80615	100978	119424	143267	161328
52.21	6922.73	33712.1	58182.2	80586.7	102454	120963	142412	162600
52.22	5842.14	32793.8	58192.3	80207.4	101800	118200	141419	162535
52.23	5583.72	34176	56563.9	80499.6	100209	119818	141971	163638
52.24	4416.98	34434.8	58219.9	79520.6	101764	121513	141992	163219
52.25	6808.29	34207.7	58047.6	82361	103422	120370	140395	163202
52.26	6136.45	33562.1	57145.3	82600.3	101081	120551	141193	162324
52.27	6407.85	33795.6	55952.6	80480.2	101887	120591	143877	163116
52.28	7704.36	32451.4	58131.5	81475.2	103029	121159	141726	163309
52.29	6585.34	33058.7	55717.5	79596.7	103241	122500	141600	163827
52.3	8104.74	33237.2	58815.2	79838.6	101755	120845	142323	163607
52.31	5754.24	32535.8	58526.9	80610.9	101992	121558	142269	163155
52.32	7156.68	32865.4	56263.6	80817.2	101864	122218	142217	164323
52.33	7285.72	34877	58345.5	79075.3	102589	122331	142791	161965
52.34	7459.42	33302	57374.1	80395.8	101929	122271	141987	162295
52.35	8032.67	33393.1	57091	81969.2	102617	121505	142107	163879
52.36	7362.52	32962.8	57520	80649.3	101270	121628	142260	164709
52.37	7134.02	33580.4	57968.8	80694.7	102826	120195	142786	161920
52.38	5339.72	35022.1	59230	80155.9	101765	122761	140682	163801
52.39	8539.81	34758.8	58432.5	81003.5	102131	120655	142129	162408
52.4	6195.39	34518.5	57878.2	79652.8	102654	122509	142165	162909
52.41	8597.75	34199.1	57121.1	81374.7	103038	122455	142705	164680
52.42	7358.43	33960.1	56740.4	80783	101978	122138	140807	162100
52.43	8078.37	33711.7	56923.7	80242.9	101777	120723	140202	162962
52.44	7407.63	33923.5	59085.6	80573.4	102513	122335	140655	163919
52.45	6544.8	34072.8	58180	81366	101399	122841	141795	162082
52.46	6587.02	34625	58952.1	82135.9	100970	124145	143275	164047
52.47	7906.84	32980.7	56425.5	80075.5	102285	121423	143257	164715
52.48	8291	33450	57855.3	80276.4	103171	122661	142168	164622
52.49	7948.09	33234.8	59724.8	81137.7	104233	121149	143538	163046
52.5	6707.4	33447.3	60303.3	81562.6	103793	120193	142933	162564
52.51	8741.68	35805.4	60433.3	79690.5	102231	120859	143375	162150
52.52	7296.25	35060.9	58987	81167.9	102780	122678	142533	162753
52.53	8072.42	34111.7	56386.8	81387	103028	121599	142564	162800
52.54	8605.58	34488.5	57392.2	81366.4	103772	122813	142249	163644
52.55	7525.27	34614.3	59511.3	81358.1	102655	123045	140945	163619
52.56	6734.85	34778.1	58252.2	81947.2	101230	121872	139684	164107
52.57	10610.1	33089.4	58328.1	81524.8	102513	122935	141372	162917
52.58	8345.16	34334	58069.5	80620.6	104379	122972	142569	163166
52.59	7794.38	32495.8	58719.8	81159.7	102248	120901	141528	162625
52.6	7261.22	33868.4	57378.3	81230.4	103392	121527	142506	164095
52.61	6268.82	35151.9	56971.3	80858.1	102834	121922	143135	164404
52.62	6831.75	34506.8	57689.7	80353.8	103535	122711	141300	164261
52.63	8219.71	32508.1	58223.2	81239.9	104471	121925	140563	165716
52.64	8429.17	34305.4	57841.3	82397.8	103085	122333	142836	163443
52.65	8367.6	32832.3	56994.9	79827.7	103190	123057	143866	163053
52.66	7698.36	33598.7	58097.1	80447.2	104518	122372	142416	163618
52.67	7925.68	33393.8	58446.1	81777.8	102514	121138	143613	163814
52.68	7997.4	34039.1	60007.7	80830	103663	120880	142960	164022
52.69	9635.67	35322.3	59421.2	81567.2	103225	121864	143424	164216
52.7	7562.37	33202.9	59240.4	82718.7	103345	123607	140556	163765
52.71	8534.7	34548.6	58436.6	81886.2	102755	122123	142635	163772
52.72	7284.22	33080	58663.9	80829.2	102359	122377	141785	163797
52.73	8296.88	34460.2	58783.9	82321.6	103351	123109	142086	162984
52.74	7246.91	35169.4	57593.4	82444.3	105191	123089	142141	164763
52.75	9296.62	33918.4	57545.2	82810.1	103501	123649	141395	164794
52.76	9127.48	32831.9	59057.6	82014.6	104155	122806	141752	162625
52.77	8804.35	33437.1	59213.4	81659	104110	122676	143662	163424
52.78	7795.74	34012.9	60320.7	80433.9	104995	124217	145012	164205
52.79	8912.01	31808.9	59688.3	79462.8	103708	122999	143374	163063
52.8	7603.89	34691.7	58512.4	80547	104743	123212	142483	164113
52.81	7212.84	33165.4	56856.7	80541.4	106087	124012	142152	164086
52.82	9660.47	34903.4	57697.1	82029.3	104496	124101	142659	163441
52.83	7664.83	34057	59077.6	82058.1	102093	125065	143788	163157
52.84	7455.19	34928.4	58761.3	81047	102695	123595	143477	163569
52.85	8136.23	34223.9	58295.8	82227.6	103216	122147	144801	163986
52.86	8415.28	34616.8	59312.5	82312	104582	123021	143808	163919
52.87	7605.36	35237.3	58685.5	81340.3	103601	123103	143294	164132
52.88	8623.86	35435.1	57671.3	81013.8	106147	121366	141931	164073
52.89	8314.99	34315.7	59998.3	81678.2	105302	121900	142039	165821
52.9	8426.19	35344	58137.3	81993	104680	123034	142494	164079
52.91	7778.6	35768.1	59876.7	80312.1	105110	123517	142368	163199
52.92	9628.17	33692.1	58100.6	80733	103988	124455	142583	162863
52.93	9125.61	34656.4	58700.8	82583.7	105396	122602	143444	163013
52.94	7563.63	34153.9	59600.1	82387.7	103695	121675	143333	164638
52.95	8667.68	34270.1	58512.8	80697.3	104447	123308	143087	163949
52.96	10187.3	34087.2	57424.2	82195.2	104727	123684	143105	163978
52.97	7903.84	34929.3	58090.6	81400.6	103363	123707	143682	163151
52.98	7026.81	34947.9	59010.6	81952.8	104748	123757	143399	164600
52.99	9390.29	33587	58491.4	82604.9	104669	122847	142564	165551
53	7140.45	34284.3	59715	81239.5	104813	123197	142697	164001
53.01	7325.11	34034.4	60901.9	82423.8	104519	125310	143990	163881
53.02	9887.49	35657.5	59682.1	82745.6	105701	125572	142587	165042
53.03	10587.9	34642.6	58749.4	83241.9	104458	123720	143517	164347
53.04	8954.35	36706	60402	81847.4	103904	123351	142824	163290
53.05	8773.97	35055.9	58777.5	81462.9	106125	124780	143541	164791
53.06	9253.11	34596.9	58076	81818.9	105473	123263	144859	165531
53.07	8476.14	33233.3	58333	81446.5	104663	123050	143493	165396
53.08	8635.12	34516.8	59958.4	82712.3	106425	124941	143503	164618
53.09	9422.72	36004.4	60370.5	83235.5	105507	124773	143885	163832
53.1	6551.08	35505	59142.8	82449.6	106825	125164	144466	164311
53.11	8641.99	35652	59113.7	81441.9	106267	125720	143373	165971
53.12	8911	35939.8	60518.1	82222.3	105268	124888	143842	165683
53.13	8602.01	35303.1	61507.1	82693.5	105890	124351	143262	164279
53.14	8200.21	36771.4	59864.9	82853.6	105025	124320	143137	165165
53.15	8997	36499.2	61991.7	82427.2	105445	123772	144592	164220
53.16	9114.83	36695	58378.6	82931.9	104726	125710	143001	163664
53.17	7493.64	35706.8	56771.5	82793.9	105581	123589	143487	162962
53.18	9736.06	35483.9	58744	81651.8	105383	124484	142946	162235
53.19	8825.51	33261.9	59827.6	83080.7	106147	125924	142594	164712
53.2	8423.03	34878.9	59685.4	82510.7	105867	126054	144727	165407
53.21	10376.8	35294.6	58984.3	84220.4	106882	126668	145140	164789
53.22	10730	36059.7	57505	82454.1	107867	124460	142849	165174
53.23	11611.8	34829.2	60765.2	83762.1	108324	125560	143279	165595
53.24	9280.7	34274	60875.9	82081	107313	127481	145366	163859
53.25	10714.4	38105.2	59866	81792.1	105426	125618	143376	165341
53.26	9924.95	36232.6	60725.9	82468.7	106340	124775	144069	163978
53.27	8227.95	37139.7	58812.9	82722.8	107557	125760	143225	164280
53.28	10177	37133.3	58697.8	81820.6	106961	126384	144165	165438
53.29	9007.69	36341.1	59722.3	83377.3	106999	125346	143580	167049
53.3	8328.28	35720.8	59147.3	82739.6	106314	126927	143513	166059
53.31	9019.08	36873.9	60362.3	82832.2	106118	127105	145525	163473
53.32	8835.66	36632.5	62012.1	82248.3	106746	125924	143242	165593
53.33	7156.45	34444.7	60464.4	82189.9	105994	127901	144492	165849
53.34	8987.03	36055.5	60141.9	83171.7	107368	128124	146066	167045
53.35	8194.08	36794.4	58064.8	82233.1	107540	125366	145123	165846
53.36	10024.4	36228.6	60008.8	83185.9	108517	125659	145548	165947
53.37	8327.96	37133.5	59722.2	83195	107323	124690	146548	164865
53.38	11258.6	36875.7	59138.9	83220.4	108222	127014	144010	165612
53.39	10072.8	35751.1	60489.5	84124.4	108814	126762	144005	165051
53.4	10455.3	36806.5	59717.3	84279.1	107363	129408	144348	165719
53.41	9059.63	36617	60878.2	84162.6	107467	127086	144468	165883
53.42	7925.66	34994.4	59257.1	82946	107505	126222	145895	165458
53.43	9697.48	35600.7	60846	82585.7	109160	126731	144779	165427
53.44	9305.33	36547	60738.3	84688.7	109542	126710	143762	165459
53.45	10306.6	38431.5	59834.8	83232.4	107787	125627	144659	165378
53.46	8975.3	36937.5	60677.5	83722.7	107045	127570	144901	165674
53.47	9022.91	36060.1	60514.4	83080.2	107028	126329	146559	165386
53.48	9960.57	36159.9	58309.5	81897.5	108548	128401	145689	165415
53.49	9015.61	35849.5	58677.3	83356.2	109594	127554	146549	166797
53.5	10524.4	34660.1	59237.3	84915.1	109113	127803	146606	165556
53.51	8839.06	37293.3	61232.2	82611.6	109201	129408	144912	165190
53.52	7770	35920.8	59878.5	83411.9	108271	127588	145270	165031
53.53	9958.56	36407.3	60352.7	83865.4	107488	127191	145188	167581
53.54	10427.8	36280.9	60475.2	82435.2	109690	128320	144691	166814
53.55	9206.74	38216.2	60900.8	82120.7	109395	127965	144388	164801
53.56	10010.7	37362.1	60880	83800.4	109639	128673	144727	165242
53.57	9393.81	36618.7	62126.2	85119.2	108880	128602	145576	165378
53.58	9871.31	35150.8	62027.6	82854.4	109728	129192	144621	167267
53.59	9928.35	35567.8	59299.4	82679.2	108410	126167	143560	167872
53.6	9340.64	35602	59944	83529.9	107978	127943	145867	166580
53.61	10089.7	37210.8	62033	81652.9	109589	128187	146113	166204
53.62	8458.83	36390.2	60112.9	84671.7	108979	127428	145610	167067
53.63	9245.52	35871.6	60261.9	84342.9	107410	126994	145511	165102
53.64	9834.17	36434.8	62173.7	84185.6	110978	128033	145574	165408
53.65	10434.8	36731.8	61094	84839.6	110741	128693	145549	165311
53.66	10390	35015	61005.7	83818.3	111023	127668	145748	166819
53.67	9434.78	35777.3	61116.7	82868.5	108419	128047	146236	167251
53.68	8709.32	37139.7	60723	84959.6	108767	128994	145306	166235
53.69	10426.9	37379.2	60522.8	85430.4	109901	129158	145113	164867
53.7	9080.16	37336.4	59802.2	82484.9	109250	129373	147042	167023
53.71	9722.1	37138.5	62296.3	82081.7	109753	129242	145390	166941
53.72	11261.7	37260.6	61528.4	82104.9	110892	129671	145747	167807
53.73	9874.45	36281	59913	84282.1	109618	127060	144770	166923
53.74	10249.1	36322.9	61033.9	85899.9	108916	128970	145828	167316
53.75	11453.2	35537.7	60533.5	84189.8	110712	127683	144878	165760
53.76	10687.1	37351.3	61199	83897	110561	128478	145789	166449
53.77	11500.9	35844.2	62389.6	82965.7	110499	128391	144611	164417
53.78	9799.39	38416.5	61599.1	82599.6	109457	129485	145337	166227
53.79	9590.12	35653.4	60579.8	84798	111342	129646	147365	166071
53.8	8257.32	35392.9	59957.7	85120.7	111069	130967	146898	167194
53.81	10106.2	34818.5	60941.7	84277.7	110193	130913	145189	169327
53.82	8220.37	35662	61106.4	83696.7	110830	128928	146224	168828
53.83	9658.88	35182.8	61185.8	84004.9	111380	129362	146197	168993
53.84	9818.58	35461.6	60577.1	82978.2	111311	128724	147008	167009
53.85	11389.5	38560.2	60804.7	85226.7	111777	130346	146136	167540
53.86	10165.5	37566.7	62274.9	84894.4	111827	131619	145297	167439
53.87	10041.4	37140.6	61289.4	85342.1	109194	129601	148005	168856
53.88	10594.4	37079.8	62033.7	84233.5	111720	129607	145558	167955
53.89	12742.6	36687.6	61712	87378.4	109553	131548	146272	166975
53.9	11316.3	35917.5	61182.2	86176.5	111389	128515	146281	166806
53.91	9365.95	37566.1	62068.6	85152.6	110856	129562	147948	167118
53.92	10149	37342	62036.6	85965.5	110330	130705	146680	165537
53.93	10905.6	35955.1	60962.9	85085.4	111170	129760	145970	165895
53.94	10502.3	36951.9	61636.3	85210	110025	128135	147236	167004
53.95	10841.5	36083.7	62174.8	84222.1	111774	129540	144734	167774
53.96	10620.9	35154.9	61151.5	85495.5	110378	130342	147113	169279
53.97	10374.5	36657.6	62190.7	85021.9	110520	129207	147125	168325
53.98	11099.1	35911.8	62464	84854.2	110195	130340	145989	168194
53.99	10123.3	37403.8	61680.1	85757.8	109700	127981	146361	168202
54	12964.9	36419	64032.7	86027.7	112356	128664	149242	167831
54.01	13026.3	37774.3	61502.8	83870	111376	129284	147980	167443
54.02	10708.7	37500.3	62764.1	84438.3	111209	130151	147828	168144
54.03	11218.4	36742.6	64111.4	86076.2	110638	130104	147907	169687
54.04	12368.2	38551.3	64384.5	85234.6	111261	130496	148340	169242
54.05	12522.5	36941	61863.2	85736.1	110104	130537	148210	167379
54.06	11545.4	37557	63589.3	87243.3	110964	130903	147986	167754
54.07	10540.9	37806	62970.1	86163.9	111867	128938	147912	168970
54.08	12176.6	38334.3	61722.6	85318.2	110508	130267	149679	170093
54.09	13761.8	38324.9	61505.6	85719.2	111689	130993	148189	169215
54.1	12218.7	35445.1	63691.7	87920.5	111682	130318	148063	169853
54.11	12580.3	37661.6	64309.1	85929.7	110271	130529	147630	169043
54.12	13398.3	37282.3	64018.1	86666.3	111764	132176	147221	170315
54.13	13591.1	39827.2	63686	87373	111888	131998	148356	168522
54.14	11659.7	37544.9	64918	87876.4	111731	130191	147496	168088
54.15	13087	38374.9	63117.6	87229.3	111930	131389	147840	170811
54.16	14433.5	39023.3	64600.7	87748.9	113045	133215	149189	170024
54.17	14575.8	41200.2	65131.8	87418.7	113237	130769	149620	170905
54.18	14414.7	38399.6	63644.4	88998	113176	132803	150118	170763
54.19	14571.4	40533.3	64945.8	89643.3	112731	131412	148895	171249
54.2	15646.3	40704.3	65364.9	88332.9	111867	130349	147904	170936
54.21	14819.2	39449.8	63980.5	87064.3	113028	132925	150753	170412
54.22	15507.7	39176.8	65153.1	88484.1	113689	135004	150186	170679
54.23	16863.3	41626.8	67107.4	88887.4	113271	131373	151448	172483
54.24	16723.9	41658.2	66627.9	90178.3	114636	133538	151071	171798
54.25	16524.2	40908.8	67087.8	92542.5	114280	132915	149942	171239
54.26	18540.8	41539	67272.7	88781.5	115207	133270	150296	173125
54.27	18224	40444	65901.5	90054.2	116447	134329	150939	174825
54.28	18423	41513	69336.3	90989.8	114841	134081	151434	173483
54.29	19357.3	43696.1	67285.8	91516	115100	135806	152205	173091
54.3	22317	43539.2	69441.2	94024.1	116038	134759	151929	173465
54.31	22902.9	44004.9	70443.5	92108.4	117436	137340	153350	172925
54.32	22266.1	45035.9	69254.6	94293.1	117737	137032	155569	173607
54.33	22010.3	44184.7	69957.1	93260.3	117834	138320	155694	176303
54.34	23876.7	43878.3	69599.7	95115.5	118674	139165	154210	177351
54.35	24969.3	44478	70994.3	96249.4	119302	139115	155038	176452
54.36	23127.3	47702.6	72524.8	96251.9	121334	138050	155517	175227
54.37	24800.3	46703.6	72058.2	96823.3	118969	139124	156376	177816
54.38	25730.1	48798.3	73915.7	96362.1	119616	141419	156321	178767
54.39	28450.9	49015.8	74172.3	97724.6	121280	141367	158268	179422
54.4	28461.1	50280.8	75877.6	99239.9	122643	142667	159054	177954
54.41	29113.4	50534	74203.6	100895	122154	141173	157295	181973
54.42	29766.9	48955.2	74033.2	100385	124579	142557	158853	180943
54.43	31500.3	52218.5	77219.3	99745.9	123803	144187	162528	180631
54.44	30497.6	52013.9	76385.5	103498	126025	145048	161936	183310
54.45	30227.4	52792.7	78375.1	104579	125391	143263	161292	183206
54.46	31451.3	53178.5	80051.8	103268	126626	145729	162575	184283
54.47	31398.1	54160.1	78760.4	104662	123764	145645	164545	184599
54.48	33681.7	53833.2	81531.5	107460	126842	146971	164002	185422
54.49	33369.9	54477.8	80086.3	109154	128728	149079	164808	186814
54.5	31540.8	55937.2	81290.1	109152	129121	146640	164778	186643
54.51	33121.3	56333.5	84877.5	106154	130521	148037	167079	186789
54.52	33186.1	56434	83962.5	106823	131177	148500	165841	185376
54.53	32928	56737.5	85400.6	107314	128230	149091	164942	186595
54.54	30317.8	58707.5	84857.5	105955	131162	148453	165271	188751
54.55	30349.3	55461.5	81645.7	107837	130499	148831	165543	186615
54.56	29636.5	55480.7	81839.8	104533	130380	149121	165439	188617
54.57	29956.3	56141.8	83101.2	105732	129475	149339	166426	189066
54.58	30900.8	55221.5	80676.5	107133	126931	148310	165678	187977
54.59	28212.2	55774.9	81034.7	106134	129348	148987	164126	186872
54.6	28274.4	54213.4	82334.6	105308	127237	144210	164024	186818
54.61	28274.7	55072.6	77995.3	104413	128013	145954	163082	188690
54.62	27191.6	53469.4	78998.6	103698	127458	145222	163847	186046
54.63	25026.1	53324.7	78632.5	102988	125322	144436	161445	188079
54.64	25392.8	52194.8	78108.5	100195	124730	144958	162170	185928
54.65	24429.3	51590.1	77610.4	102298	123034	144107	160543	183547
54.66	21996.3	48713.1	76306.8	99347.7	123014	141877	158627	183657
54.67	23429.7	49185.1	75602	100226	121497	142114	158490	184671
54.68	19215.3	47111.7	74305.6	100849	121317	139555	159608	182462
54.69	18778.9	47755.4	73686.2	98467	120383	138299	158259	180670
54.7	19339	46988.6	73636.1	96762.2	119322	139151	156679	181810
54.71	17850.2	45341.4	71718.2	95682.2	118567	136602	155563	178647
54.72	15364.9	44192.8	71124.7	95421.2	117281	137723	154692	180374
54.73	16390.7	43067.7	69938.2	93547.9	117934	137298	153807	178460
54.74	12830.6	41774.4	69649.1	93355.9	115856	136674	153379	178933
54.75	14261.5	41199.6	68238.4	92373.6	115151	134029	149197	176951
54.76	13273.2	41927.5	67748.9	88773.5	114185	132469	153430	173399
54.77	14241.6	40162.3	67648.1	90436.4	113584	131981	152437	173965
54.78	11539.7	38677.6	66925.8	89152.3	111738	132295	150085	173241
54.79	12339.2	39805.7	64685.9	87921	110462	131516	150043	173696
54.8	9724.34	38162.9	64527.8	84528.8	110731	130021	146941	172093
54.81	9593.47	39385.2	64030.7	86461.3	108949	129722	146637	171736
54.82	8034.75	37019.1	62844.3	86816.2	109145	128866	147109	171137
54.83	8283.33	36613.7	60894	86884	108750	129414	146659	170366
54.84	6300.48	34829	59475	84577.7	107241	128075	147931	168840
54.85	7501.22	35658.9	61659.3	83639.9	107916	126832	144866	170083
54.86	7445.7	35162.2	60771.7	83484.6	108731	126338	142792	169445
54.87	7618.14	33664.9	61728.2	83489	108555	123840	143534	169424
54.88	7077.39	33588.5	59160.7	82277.6	106462	124663	143613	168214
54.89	5317.26	34887.5	58243.4	81787.4	105184	124417	142724	167075
54.9	3908.13	32686.9	58761.2	81064.5	107137	125011	143446	166969
54.91	4409.84	34019.2	56775.4	81092.2	104687	123485	144494	165371
54.92	4219.51	32751.8	58377	81589.2	105486	125013	142351	164776
54.93	4099.64	29752.3	58223	81229.5	104624	124036	141215	164119
54.94	3734.34	30937.6	56869.8	79669	104280	123559	142005	164423
54.95	2095.06	30936.4	56549.7	80527.4	103653	123544	142003	165813
54.96	3271.13	30807.2	56771	80738	104639	123570	139759	163671
54.97	2563	30336.6	55132.1	78626	102455	124030	141602	165457
54.98	748.279	30093.5	54456.7	78722	103837	122629	141120	165459
54.99	770.809	30973.1	54624.9	77980.3	102753	121391	141452	163432
55	3303.91	31891.9	55464.9	79421.7	102408	122307	141061	163902
55.01	2298.9	29497.1	55633.6	77476.4	103022	122724	140204	164577
55.02	2593.78	29974.3	53615.5	80034.4	102178	121198	140248	162653
55.03	1862.61	29122.9	54719.2	79711.6	103050	122250	141454	162877
55.04	971.346	29636.6	55189.6	78777.4	103337	121642	140474	163262
55.05	2613.59	30156.8	54575.5	78268	103242	121811	139346	163151
55.06	-362.549	27196.9	53859.2	77293.1	102506	122336	139678	163043
55.07	647.241	30004	53569.7	78568.3	103035	123211	140238	162563
55.08	3178.72	27961.6	53790.5	77769.4	100437	121627	139205	162894
55.09	2602.57	28812.2	54031.3	76907.8	101990	120016	137634	163922
55.1	1264.73	28834.6	54638.7	77453.6	100672	119470	139533	162195
55.11	960.319	27978.8	54638.4	77625.5	102172	121419	140104	164186
55.12	1209	28070.8	53519.4	75812	101189	122340	139732	163075
55.13	883.378	27876	53524.2	74734.3	100852	118862	137152	162314
55.14	696.964	28754.7	53135.9	76221	100280	120625	137215	162956
55.15	787.577	28243.4	52983.5	76832.4	102028	122401	137969	161282
55.16	-226.933	26812.2	51565.6	76217	100112	119403	137006	163059
55.17	-91.8172	28929.8	53035.8	76070.5	99598	118507	137922	161772
55.18	-275.13	28395.8	56079.4	75055.1	99950.7	121320	138693	160839
55.19	1006.08	28546.6	53507.2	75333.5	102157	122327	138340	161751
55.2	728.568	26548.6	53211	77118.8	101874	119583	137448	161624
55.21	482.125	27155.1	52384.6	77183.8	101940	120189	139285	160025
55.22	255.143	27838.3	52918.4	77001.2	101157	120929	139201	159897
55.23	1411.27	25685	52642.6	76014.7	101953	120357	138079	162670
55.24	346.126	27352.1	54170.2	76611	101350	119954	138068	162429
55.25	867.232	27745.7	52235.4	76058	101143	119821	138274	160380
55.26	-150.236	26653.1	52391.6	76529.9	100045	117656	138925	161541
55.27	19.82	26872.1	53584.2	76672.6	100074	120133	136622	161742
55.28	-671.566	25863.9	53798.2	77608.1	99290.9	120234	137116	161900
55.29	914.315	26571.7	52931.6	76250.8	99325.8	119684	136897	162480
55.3	-465.666	27236.7	52539.6	75499.5	99907.9	119428	137767	161840
55.31	-987.15	28209.9	54245.3	76032.3	101862	120016	136967	162090
55.32	1302.64	28325.7	52853.7	75543.3	101649	119032	138606	160446
55.33	-191.089	27289.4	51118.6	76145.8	100701	120797	136943	160612
55.34	-737.862	27619	52781.5	76120.4	99365.9	119455	137643	161235
55.35	467.566	26010.2	52184.4	75343.2	99460.4	119881	137553	160794
55.36	-1104.81	27043.3	52661.5	74589.9	100047	121113	137469	163034
55.37	-1317.26	27847.6	52457.4	75590.2	98520.1	119803	138226	160418
55.38	-319.238	27531.8	51993.7	76051.9	98928.7	118457	137198	161514
55.39	-983.146	27372.6	52746.1	75194.2	99329	118325	138121	160062
55.4	-455.554	26813.9	51748	75599.3	99907.8	117014	135635	161192
55.41	-1967.33	28982.8	52615.2	76425	100035	119317	135675	159548
55.42	-479.704	27773.5	51145.7	73611.2	100362	121149	135863	159488
55.43	-379.305	26404.4	52197.3	74981.3	100007	120185	138279	161275
55.44	-423.759	24364.3	52289.6	75562.1	101217	118023	137834	160258
55.45	-1023.08	25552.4	52373.4	74553.2	100238	118525	138352	159593
55.46	-1798.56	27578.2	51890.6	75714.2	100195	118444	137119	160963
55.47	-4084.5	27037	51465.6	75627.8	100441	119518	137326	159305
55.48	-2947.24	26649.6	50593.1	75624.8	100681	118087	138319	160436
55.49	-1271.14	26547.9	50903.3	75761.4	99810.1	118383	136077	161079
55.5	935.376	26834.2	52075.2	75166.3	99470.1	117889	137351	159837
55.51	-404.325	25984.4	52417	75234.9	99925.7	117653	136611	160503
55.52	-193.225	24977.9	51542.8	75957.2	100611	117837	137524	158874
55.53	-612.732	26467.1	50947.9	74960.1	99235.9	119286	136476	158575
55.54	-950.285	25004.9	52072.3	76751.1	99496.1	119584	136458	159011
55.55	-1569.01	25330.5	52558	75431.6	98451.8	117567	137126	159361
55.56	-481.518	26074.8	53214.7	75096	99189.4	118621	136352	159730
55.57	-2028.64	24419.1	52999.5	74753.9	99217.3	118140	136429	160693
55.58	-1470.22	24494.5	51226	74377.7	98182	117587	136126	159248
55.59	-2210.66	26426	50973.4	73915.2	99885.2	117859	138144	160106
55.6	-2471.38	25289	50942.5	72788.2	98477	117667	136833	160078
55.61	-2543.68	26118.9	52288.9	74446.1	96564.2	118332	136394	159475
55.62	-996.114	25648.6	50491	75921.2	98733.8	119837	136185	160178
55.63	-165.564	25931	50553.9	76335.2	97748	120074	137086	158212
55.64	-1654.26	24111.9	51407.6	74773.6	97794.8	117563	136576	159324
55.65	-917.948	25841.4	52612.3	73633.3	99673.1	116916	136650	158990
55.66	-1667.96	25947.6	51996.2	75744.2	99044.4	118398	135432	159165
55.67	-1975.03	24805.1	51747.5	74278.2	98271.2	117589	135684	159774
55.68	-813.236	24692.3	52581.6	75055.6	99389.2	117162	136284	159267
55.69	-2147.07	25445.8	52366.8	73910.7	98874.8	118104	135804	160388
55.7	-3289.57	24770.6	51298.5	74429	98667.3	117006	136307	159161
55.71	-3135.44	25961.5	51826.9	74691	98916.5	118383	137319	160185
55.72	-2831.01	23932.3	52039.6	75448.4	97890.8	117876	137030	159853
55.73	-2989.9	23576.8	52094.8	75262.9	97441	117809	136304	160719
55.74	-1990.5	24843.7	50254.9	72991.6	97004.8	118606	134099	161113
55.75	-2751.38	24818.7	50786	74509.1	97345.1	119689	133887	159022
55.76	-2700.9	25185.4	51674.1	74482.3	97883.4	117040	134614	160278
55.77	-1895.91	26307.6	49537.1	74816.3	97639.9	117754	137539	159207
55.78	-2748.69	24811.6	49764.6	75891.3	99190.2	116067	135660	160114
55.79	-2809.18	25494.8	49987	74680.1	98163.2	117467	135225	159564
55.8	-703.699	26330.7	50676	76207.4	99521.6	117475	135938	158673
55.81	-2442.29	26629.1	49105.6	74764.7	98672.9	117408	135703	158272
55.82	-2034.1	25846.6	51259.4	74763.5	97517.6	116512	136408	157822
55.83	-1623.93	25310.8	50550.8	74492.5	98475.9	117458	135917	159614
55.84	-666.455	26297.6	49163.3	73534.3	99317.2	117844	136113	158958
55.85	-2937.26	25426.1	49901.7	74422	99852.7	117214	135244	158895
55.86	-1745	26163.2	50374.5	73840.7	97767.8	117678	135335	159561
55.87	-1080.53	25143.8	51004.9	73168.6	98970.5	118165	134244	159250
55.88	-2674.4	25598	50302.3	73284.9	99237	116115	136824	158315
55.89	-2311.95	25318	49623.2	73347.1	96632.6	117631	136812	158956
55.9	-2590.52	24848.1	50563.2	73818.8	98264.2	116226	135698	157793
55.91	-3104.79	25383.4	49794.3	73218.8	98044.1	116214	135175	158647
55.92	-2185.81	25233.1	50183.7	72757.8	99228.3	116389	134481	159516
55.93	-693.225	25435.8	50654.8	73991.2	97372.9	117032	135463	158663
55.94	-2277.69	26597.5	50849.7	73476.6	97484.1	116441	135800	160436
55.95	-2890.87	27704.3	51712.5	73564.4	97117.2	117382	133810	158596
55.96	-2202.27	25699.4	51103	73368.1	97548.6	116258	133978	157683
55.97	-1313.27	25796.5	51501.4	72822.3	98075.2	116572	135736	157745
55.98	-1652.7	25544.1	51177.6	75691.4	96638.2	118995	136188	157614
55.99	-2500.53	26735.7	49345.3	75141.9	98445.1	117887	135644	159140
56	-1506.39	24782	51042.1	73695.5	97102.4	117746	135186	157049
56.01	-2114.96	25923.1	50726.7	73211.1	96345.8	116986	136470	157796
56.02	-1669.92	26292.3	51847.4	75311.5	96948.5	117011	135532	159871
56.03	-3494.96	25535.3	50763.3	73379.2	96705.4	117152	135617	158454
56.04	-1704.81	26842.7	50376.2	72378	98482.8	117567	134626	159917
56.05	-1910.43	25250.7	49702.7	75180.1	98221.5	117045	136890	158663
56.06	-4125.61	26088.7	50396.5	74195.6	97113.9	117046	135567	157860
56.07	-4453.82	24813.1	52452.8	73415.1	97525.5	117609	134855	158085
56.08	-3385.57	25772.6	50265.9	72434.7	97489.8	116176	135004	158297
56.09	-2900.38	25629	48384.3	73601.2	96446.7	117468	136182	158512
56.1	-2845.94	26420.8	51407.3	73438	97595.3	116433	135538	157331
56.11	-2465.82	25228.4	51616.3	72591.4	96641.2	116785	134222	157582
56.12	-3685.79	24184.4	50550.1	72943.6	96347.8	116301	134082	159254
56.13	-3117.53	24955.4	51087.4	74393.6	97012.7	115676	134221	159625
56.14	-3510.42	25759.2	49305.8	72123.9	95867.2	116870	134913	158854
56.15	-3390.19	24082	49942.2	72603.2	98319.4	118870	133496	159148
56.16	-1528.42	26171.6	51076	73491.8	96379.9	116378	133847	159791
56.17	-2818.19	24727.7	50924	73527.4	96011.2	117445	134234	157899
56.18	-3823.68	25614.7	49244.6	74525.8	97543.6	115337	134801	157507
56.19	-2934.43	24932.9	49853.8	73796.2	96366.6	117620	135029	158212
56.2	-1903.89	26158.1	50956.4	74423.8	96760.6	116115	136244	158982
56.21	-558.586	25650.8	50858.9	74038.6	96989.5	116754	135478	157896
56.22	-2450.24	26818.8	50860.9	74122.5	97053.2	116060	135461	158480
56.23	-3134.94	25342.1	51064.8	73923.6	97544	117252	136592	158924
56.24	-1702.21	25965.4	50786.7	74599.1	96619.9	117533	135129	157450
56.25	-2518.07	25534.2	52675.5	74159	97907	117308	135010	157614
56.26	-1993.67	24833.9	50794.4	74050.4	97610.7	115861	135004	158509
56.27	-2480.01	25890.4	51651.3	73322	97037.5	115895	133773	158526
56.28	-1865.06	24563.6	50812.1	72281.3	96762.9	116100	134530	158707
56.29	-1197.07	24751.2	50437.5	73742.1	97133.1	117325	134369	157628
56.3	-3084.55	23941.3	50417.3	73467	97855	116981	134201	158138
56.31	-1885.26	24691.1	51485.9	74267.6	96622.4	116725	134558	158905
56.32	-2954.45	23412.4	51218.7	73439.4	95842.5	116213	134332	158210
56.33	-2056.21	24994.7	51067.7	73116.8	96900.7	116515	134710	158356
56.34	-1345.99	24601.3	48463.6	72684.8	96604.7	116805	135586	158507
56.35	-1573.65	25887.6	48348.3	72785.5	96860.2	115680	135712	158383
56.36	-2874.54	24230.1	49895.1	73586.7	96826.1	116089	134796	158000
56.37	-2665.5	25100.7	48593.3	73192.7	97666.8	116269	134905	158234
56.38	-736.137	23870.5	49039.4	74331.2	97085.9	115224	136940	156919
56.39	-2086.88	25133.1	49134.2	71858.1	97025.4	114716	135276	158744
56.4	-1848.65	24323.5	50410.1	72594.7	95914.4	115212	135454	158935
56.41	-1581.79	23478.3	50564.9	73016.4	96764.7	116256	133304	159229
56.42	-2155.9	24793.1	49334.7	72759.7	97487.9	115739	132700	159035
56.43	-3075.83	25371.9	49983.1	74367.7	96919	118833	134099	157179
56.44	-1441.24	25214.8	50981.6	72776	96349.3	116039	135005	157460
56.45	-2334.58	24648.7	50941.1	72557.7	97112.1	117851	134968	156944
56.46	-2798.24	25639.1	50952.5	72576.5	97320.4	115685	135281	158124
56.47	-2681.2	23968.4	49140.8	73817.8	97287.6	116028	134519	157799
56.48	-441.589	23880.8	49603.5	73456.4	96597.4	114329	135336	157109
56.49	-3885.81	24433.9	49850.1	72741.6	97678.9	115726	134323	157097
56.5	-3481.65	25882.6	50789.6	74006.9	96747.9	115547	135086	156245
56.51	-1144.39	25453.7	49651.1	74839.9	97103.3	116103	134093	157974
56.52	-2096.62	26672.4	50615	73993	97066.6	115742	134833	157148
56.53	-2547.24	24237.7	51260.6	73861.3	97357.1	116654	135617	156829
56.54	-2279.46	22725.5	51302.1	72700.8	96024	115700	134547	157460
56.55	-2674.8	25224.9	50504.9	74468.4	98349.6	115200	134815	156429
56.56	-3495.02	25345.8	50676.9	73139.4	96325.9	114240	135240	157939
56.57	-2466.74	25189.9	49179.9	74064.4	95684.9	116121	134062	158307
56.58	-2350.96	25610.4	50834.7	73872.4	96544.4	116272	135435	158511
56.59	-3956.71	26119.5	51464.7	74133.3	95373.8	116555	134993	158908
56.6	-1611.58	25536.1	50922.8	73979.2	97106.8	117032	135556	157581
56.61	-2914.85	22149.8	49678.4	73200	97154	115048	134578	157464
56.62	-2033.97	25634.5	50036.3	72573	95829.4	115774	134309	156866
56.63	-3121.01	25697.9	50516.4	73273.9	96096.6	116473	135386	157175
56.64	-1432.06	23861.7	49421.4	72540.7	96194.3	115306	134878	157712
56.65	-2290.8	24031.2	50823.2	73919.4	95846.3	115741	134536	159027
56.66	-2921.34	24535.7	49744.8	74442.4	97107.5	114683	133546	157991
56.67	-3567.37	24148.9	49464	74213.8	96935.2	116204	133645	159785
56.68	-2838.28	26830.1	49638.7	74214.4	96956.2	114667	134853	156633
56.69	-1609.06	25751.8	50650.9	74270.2	96428.7	116457	135561	157602
56.7	-1942.81	24856	50704.5	73613.7	96785.7	115525	134746	157342
56.71	-1738.64	25968	49249.8	73552.1	96630.7	115543	133569	156390
56.72	-2187	23691.3	48196	71560.2	95861.1	115738	133778	157599
56.73	-735.266	23670.9	50040.7	72636.8	96566.7	116391	133562	156854
56.74	-1864.12	25406.9	49669.9	73254.8	95725.7	115340	133428	157275
56.75	-2747.86	23931.4	50201.2	73549	94737.4	115650	133349	157944
56.76	-1403.39	23503	49239.7	72789.6	96818.4	116227	135362	156676
56.77	-1782.1	25364.8	49678.1	71672.2	95689.8	115697	134408	158533
56.78	-2384.05	25043.1	49319.2	73755	95130.2	114478	133666	157304
56.79	-4404.7	26482.6	50862.6	71883.8	96239.1	114946	134495	156940
56.8	-2755.11	24533.5	49711.3	72932.8	96997.7	114697	134927	157730
56.81	-3048.31	24356.6	49968.7	74085.7	95529.1	115370	134838	156764
56.82	-2370.95	25449.1	48418.3	73803	96261.6	116404	135227	157043
56.83	-1514.27	24477.9	48703.4	71687.5	96642.4	116355	134611	158296
56.84	-2688.4	25710.6	49270.2	72275.5	96190.7	114109	136134	157014
56.85	-2783.73	25563.5	49390.3	71852.1	96173.4	115427	134390	157881
56.86	-2879.57	27238.8	48616.8	72869.2	97443.1	116238	135785	159401
56.87	-744.271	25524.7	49781.7	73861.4	96213.1	113996	135050	156870
56.88	-1372.55	25985.2	49439.6	72091.6	95982.1	114491	133998	157405
56.89	-762.024	25675.2	50437.5	71838.5	95550.4	115192	134202	157152
56.9	-3019.48	25943.7	50529.4	72986.8	94717.2	116136	133873	157080
56.91	-1860.41	23748.3	50389.8	73878.8	96319.1	114921	133965	156451
56.92	-3153.93	24971.6	50521.3	71806.8	96079.1	114612	134419	156888
56.93	-2658.43	26237.1	49277.1	73326.6	96758.8	114797	134432	155987
56.94	-254.207	25927.6	49105.9	72086.8	95455.9	116422	133465	157232
56.95	-155.139	24772.1	49557.4	73612.1	96829.5	116374	135346	157199
56.96	-2055.64	23894.4	49711.2	73651.2	97074.5	114908	133720	156899
56.97	-2887.75	25452.6	49511.7	71351.8	97185.6	115640	133580	156066
56.98	-1328.07	24504.6	49852.5	75044.2	96192.8	116173	133899	158023
56.99	-1574.44	24702	50889.7	72815.4	94889.1	115160	135236	157481
57	-2509.17	24478.7	50078.3	72841.2	94411.6	115696	135481	157058
57.01	-1364.36	23851.8	50979	73890	95213.5	114428	134692	157102
57.02	-3304.08	24909.5	50481.1	73989.6	95782.4	114904	134352	156855
57.03	-1902	25300.7	51604	74573.4	95598.9	115255	132781	157624
57.04	-2029.65	24474.4	49777	75150.3	95775.8	115324	133735	155526
57.05	-2198.42	25608.8	50037.8	72615.7	95498.4	115326	134019	157208
57.06	-677.376	24239.2	49582.4	72237.1	95309.8	116154	133890	156384
57.07	-2313.72	24796.4	49413.3	72612.7	97688.7	114646	133100	158115
57.08	-3549.89	23593.9	49864.3	71508.6	96318	116170	133892	158400
57.09	-818.201	26569.5	51094.3	72823.8	95881.2	116462	133892	158048
57.1	-636.292	26991.1	50713	73473.9	97166.4	115463	135540	156612
57.11	-2595.52	24127.4	50873.1	71923.2	95717.4	114540	133512	156936
57.12	-3720.3	23150	51673.3	72098.7	96280.3	115443	134196	156773
57.13	-3221.24	24710.4	50260.4	73067.5	96436.9	115266	133476	157410
57.14	-1026.69	24681.6	50648.9	73157.2	95985.8	115129	134193	155545
57.15	-1794.24	24469.7	50346.5	73688	95814.5	114040	132845	157171
57.16	-2216.86	24672.9	48776.1	72882	95765.6	114605	134492	156090
57.17	-1995.27	25858	48927	72556.9	96980.9	115539	133500	158079
57.18	-1613.31	24795.2	50253.7	73723.7	97047.7	115331	133092	156892
57.19	-2223.49	25283.4	49704.8	72894.3	95960	114322	134425	156632
57.2	-2189.37	24199.8	51198	74287.6	94915.8	116239	134939	157199
57.21	-2324.24	24847	50368.3	74487.3	96232.9	115764	134488	159038
57.22	-2503.89	23675.3	48979	74261.2	96429.9	115516	134188	157145
57.23	-4080.09	24564.7	49360	72085.8	94999.8	114889	133421	156789
57.24	-3739.8	24428.4	49709.1	71848.4	95611.6	115461	134932	157059
57.25	-2036.38	25696.2	49901.7	71946.9	96277.8	115948	134117	157938
57.26	-1715.98	25232.6	49625.9	72978.7	96151	115959	133114	156989
57.27	-1882.68	24576.5	48725.7	72782.5	95414.8	114729	132885	156610
57.28	-1956.65	26207.7	48180.2	72535.6	95300	114831	133742	156803
57.29	-3230.56	24148.8	48745.4	70995.6	95856	114162	134231	156533
57.3	-3479.2	26182.1	49954.2	72161.7	94506.7	113998	133792	158306
57.31	-2390.35	25988.4	48866.2	72299	96359.5	116232	132312	156931
57.32	-3382.17	25727	49397.8	72464.9	96234.4	116141	133406	156197
57.33	-1349.18	25102.2	50358.5	72371.5	94699.2	115170	133017	156000
57.34	-2216.24	23237.8	50293.4	72488.6	96651.4	115022	135090	156856
57.35	-2888.91	24616.7	48952	74306.2	94741.7	114864	133984	156851
57.36	-2768.1	25089.9	48742.1	72369.9	95473.4	115341	134129	158080
57.37	-3161.78	24358.4	49500.5	73609.5	94489.6	116194	134049	156971
57.38	-381.885	23693.9	48597.3	72303	94429.9	116405	132841	156621
57.39	-1218.42	25469.9	48501.1	72247.8	93612.1	114948	133358	156496
57.4	-1560.01	24725.4	50390.6	73752.7	94925.5	115471	134622	156506
57.41	-3613.97	23696.6	49410.2	72691.4	94313.1	114424	134430	155724
57.42	-2599.79	25216.9	47934.4	71720.4	96104.4	113859	132015	158347
57.43	-3523.98	25226.6	49880	72868.5	95476.1	115047	135878	156538
57.44	-3147.19	24821.5	51138	73242	94631.5	115142	131799	155799
57.45	-2836.01	24581.4	51776.9	73690.2	95532.2	114324	132970	157724
57.46	-1978.16	25872.6	50035.5	73282.6	95110.2	115027	133246	157425
57.47	-2501.99	23893.4	49382.2	72028.9	94593.4	115525	134651	158350
57.48	-2350.23	24049.4	49053.9	73263.5	96782.7	114209	135628	157221
57.49	-2037	24043.3	51935.9	71471.3	97466.2	115196	134231	156866
57.5	-3561.72	23834.6	50215.9	72514.7	97010.3	114590	135426	156018
57.51	-4207.12	24833.4	49910.1	70813.7	95351.1	115583	134390	158351
57.52	-5034.02	24600.3	48685.2	71145.1	95504.3	114962	133570	158840
57.53	-4171.95	23745.7	50450.2	72218.8	95806.7	115896	133739	158076
57.54	-3028.37	24677.5	50334.4	72405.8	95291.2	115158	135341	158117
57.55	-1128.33	23874.3	49298.4	71791.8	95775.3	116139	134097	158170
57.56	-1489.22	23304.1	50535.4	72286.5	95902.9	116699	133691	156139
57.57	-2312.42	24818.7	49480.9	71848.3	96906.9	115363	134762	156888
57.58	-3989.42	25035.9	48648.9	72076.2	94730.4	115883	135257	157381
57.59	-3627.37	24655	48712.6	71189.9	96799.8	115087	133868	157163
57.6	-3075.96	25303.7	47873.7	71253.2	95947.4	115184	135017	156658
57.61	-2907.94	24586.4	49945.6	73907.1	95118	115378	134559	155880
57.62	-1405.38	23822	49423.9	73505.7	95892.1	114038	133189	155794
57.63	-3358.13	23589.6	51460.7	73121.7	97372.1	114980	133305	156625
57.64	-2620.91	23926.3	50717.8	72495.3	95047	114798	134029	157838
57.65	-2226.35	25126.1	51470.8	73302.8	96482.8	115324	134012	157069
57.66	-1890.95	24698.6	49153.7	72274.4	95096	116431	133912	156587
57.67	-849.378	24157.8	49183.6	72119.2	96522.5	114719	134316	156838
57.68	-3259.5	24621.8	49905.3	73455.5	96498.2	115110	134069	157597
57.69	-2177.2	23171.7	48823.2	72577.7	97832.9	114378	133929	156961
57.7	-2068.19	25170.1	47905.5	72500.8	95525.5	114429	134038	156101
57.71	-2511.23	25857.8	49114.2	71883	95373.8	115697	134744	158575
57.72	-2708.17	23576.9	49012.1	73972.2	94600.4	114996	133209	157325
57.73	-1257.98	25608.5	49999.4	73568.2	95834.7	115095	133533	156198
57.74	-1472.69	26168.1	48531	72521	94741.5	115232	134498	155460
57.75	-3215.6	24156.1	50064.9	74096.3	95835.7	115655	134632	157431
57.76	-2079.03	24127.4	50264.6	72500.7	94620.5	115470	132797	158017
57.77	-658.386	25335.3	50670.1	73956.2	95223.3	115350	133641	157092
57.78	-1057.16	23723.8	49487.7	72715.5	95860.5	115405	133910	156989
57.79	-3710.21	24631.9	49952.1	70907.8	96163.8	114826	134226	155844
57.8	-2780.99	25582.9	50971	72312.9	95547.4	114733	132325	157548
57.81	-2095	24297.1	51224.8	73456.4	96226.1	113239	133652	156811
57.82	-2046.01	24768.8	50989	72765	95064.9	114081	133658	157806
57.83	-526.945	25052.7	49840.6	74352.6	95102	115603	134727	157914
57.84	-1784.33	24390.2	48877.7	73923.3	95049.1	114230	132485	155786
57.85	-2868.34	25474.9	49889.9	72389	94060.9	114666	133979	156651
57.86	-2350.76	25433.6	49017.9	72798.6	95392.2	114827	135145	156347
57.87	-3037.52	25273.4	49618.8	71562.6	95774.7	114855	131167	157606
57.88	-3368.03	24722.4	49490.1	72084.4	95509.3	113220	134388	158452
57.89	-1009.58	25168.4	50824.7	73157.7	96439.1	114792	133528	157572
57.9	-1326.14	25513.9	51036.3	73126.6	95735.1	114385	132647	158377
57.91	-1775.99	23793.4	49314.2	72135.9	94530.6	114981	134269	157259
57.92	-1685.79	25128.7	48586.9	74475.5	96313	114875	135675	158355
57.93	-2195.28	24629.1	49563.5	73521.3	95609.9	113230	134252	155704
57.94	-1737.55	25229.6	49527.2	71190.5	97366.6	115629	135348	156428
57.95	-2489.96	25260.2	49944.4	71992.7	95175.3	112765	134187	157678
57.96	-3071.13	24694.2	50424.5	73746.4	95155.5	114757	132333	157242
57.97	-1611.54	25251.5	49398.9	74086.4	93678.6	115429	133030	157396
57.98	-1469.82	24546.4	51407.3	74515.9	94923.5	116006	132815	158138
57.99	-1255.64	25076.9	49148	73349.3	95823.3	114157	134638	156116
58	-2168.56	24924.8	49804.2	73315.4	96484.9	114036	132478	157625
58.01	-1860.31	23914.1	50897.9	71852.6	94405.5	115807	133069	157937
58.02	-1934.8	25071.1	49192.1	72033.8	94316.8	116397	133411	156086
58.03	-584.4	24846.3	49262.5	72712.6	96512.1	115162	132838	157370
58.04	-3672.68	25251.8	49658.6	74195.9	95496.9	115520	133160	157977
58.05	-1673	24950.4	50113.8	73227.1	95898	115430	133975	157358
58.06	-1392.05	25262.8	50461.8	74083.2	95077.3	114920	134644	157761
58.07	-463.004	25405.9	49450.4	73704.7	94201.8	114984	135028	156515
58.08	-1584.27	24127.2	50243.8	72788	94830.1	115801	133111	156702
58.09	-2165.06	24431.5	50671.6	73132.7	93778.6	113827	134185	155263
58.1	-2329.4	24842.7	49472.9	74210	95558.7	113903	134238	158370
58.11	-773.869	25942.5	50360.8	73680.2	94763.4	115110	133764	158253
58.12	-639.75	25790.9	49883.7	73449.8	93489.9	115427	132830	156840
58.13	-1604.2	26440.8	50349.2	73501.1	95807.5	113797	132876	156297
58.14	-1095.33	25629.8	51083.9	73298	95029.8	114435	133701	157301
58.15	-2313.61	26394.8	50062.6	73891.4	95599.4	116276	133699	156634
58.16	-1818.12	26128.5	49614.5	73634.9	95090.5	115783	133921	156826
58.17	-951.034	25885.1	49787.6	72181.6	94783.2	114428	131518	157507
58.18	-2347.57	25495.9	52555.6	73560.9	95306	116901	132598	155478
58.19	-934.025	25325.3	51391	73515	95526.4	113306	132720	155626
58.2	-1795.68	26401.9	51313.3	72760.1	94528.3	115264	135821	156585
58.21	-1047.46	24687.2	49308.7	74969.8	96458.1	114819	133834	155787
58.22	-1785.59	25790.4	51971.1	74069.6	96984.2	113725	133275	155514
58.23	107.609	25788.6	50149.4	73168.3	95685.3	114875	132546	155629
58.24	-384.904	24939.5	51819	73349	95331.2	114549	133379	155530
58.25	-464.315	26348.9	50450.1	73042.1	96134.7	114851	133309	156958
58.26	-1093.36	26463	50595	73080.9	95237.7	114766	133865	156185
58.27	-586.336	26563.2	49255.5	72523	95969.7	114695	134425	154734
58.28	-814.075	26301.4	48990.1	73737.2	94615.3	114386	133604	157100
58.29	-1558.17	23802.3	50491.7	73601.5	95307.2	114483	133179	155363
58.3	-1193.04	25271.1	51395.4	73824.7	94477.8	115389	131453	155981
58.31	-2314.37	26481.7	50049.4	72938.7	95397.9	114205	132645	154816
58.32	-295.626	25801.7	49828.4	73322	96496.4	115288	132871	155652
58.33	-993.616	26133.5	49467.7	73180.6	94654	112368	133194	156469
58.34	-1158.13	25099.6	50335.1	74027.9	94676.5	113982	134013	156491
58.35	-1109.87	25670.7	49686.7	74279.6	94616.6	115064	134680	157009
58.36	-1345.19	25150.5	49793.4	73037.2	94287.3	114362	134052	157722
58.37	-1156.67	26861.9	51237.5	71567.7	96505.7	115843	134168	155989
58.38	98.462	26319.3	48899.7	73236.7	96495.4	115286	133265	158303
58.39	-2491.65	24682	50976.6	73034.1	95509.4	114229	133714	157436
58.4	-1151.25	24576.5	50300.7	73776.6	96147.5	115915	134024	156131
58.41	-149.569	25145.9	50599.9	74394.3	94921.5	113079	133051	156152
58.42	-1304.32	25278.5	50796.9	73350.2	95541.5	114601	132330	156730
58.43	-546.065	26430.3	51404.2	72391.7	94277.4	116371	132545	157128
58.44	-581.03	27031.2	50578	74135.5	95643.1	113683	132586	157763
58.45	-242.664	25507.9	49794	74489.2	94556.4	115113	132961	156780
58.46	1845.12	24892.8	51220.8	72598.9	94908.5	115154	132758	157051
58.47	-192.314	25971.9	48562.8	73412.4	95048	114115	131689	156468
58.48	-949.361	25086.5	48656.5	73379	94356.7	114984	133211	154984
58.49	-894.072	24905.9	50114.2	73519.3	95842.5	112415	134473	156297
58.5	-1426.05	25987.8	50857.3	71758.4	95685.6	114934	131671	155602
58.51	-1474.8	26271	52126.6	72687.5	94492.2	113878	132918	156562
58.52	-213.395	26939.8	50231	72567.8	95224	114121	132458	155598
58.53	-1885.69	25427.2	51784.8	73743.5	95545.6	113786	132377	157067
58.54	-1217.68	26868.9	50654.3	73892.1	96836.3	114761	131627	157762
58.55	289.392	24401	49697.7	73758.2	96094.8	115123	133477	156213
58.56	1554.41	25945.1	50142.7	73631.8	96017.3	114755	132938	157575
58.57	1343.32	25988.4	49883.9	74700.2	94505.8	114503	134209	156606
58.58	-101.123	25769.2	48414.3	73936.8	94692.7	113640	133545	157379
58.59	572.254	25656.9	50264.4	73186.9	94502.3	114062	134875	154522
58.6	-2392.65	25484.4	50557.1	72912.4	96827	112629	134665	157088
58.61	897.835	25605.9	49870.6	72698.7	96344.4	115430	132998	156473
58.62	-299.076	26446.5	48847.7	72835.9	94792.1	114116	132777	158346
58.63	-502.653	26770.5	49758.7	71818.9	93914.6	113506	132437	157962
58.64	908.956	26112.4	50910.7	73239	93908.4	114036	132550	158268
58.65	619.857	26574.9	50247.6	73426.7	95853.1	114522	133167	159654
58.66	1690.49	25831.6	50424.4	73215.3	96424	114121	132211	157381
58.67	75.7404	27018.3	48009.2	72402.5	94349	114764	133613	157871
58.68	521.924	26218.5	49975.7	73210.9	95369.5	115424	133503	157249
58.69	1337.01	24935.5	48399.7	74459.6	95804.1	114766	132665	157080
58.7	-237.768	25910.9	48460.3	73943.9	94448	114134	132443	157396
58.71	-147.2	25208.3	49649.2	72988.9	93655	114113	131856	156602
58.72	-480.701	26511.1	50916.5	72518.5	94340.8	114837	131190	155721
58.73	986.702	28076.6	50754.9	72996.6	94410.2	114663	132942	157778
58.74	385.897	24251.1	51075.7	72520.5	96593.4	114112	131740	157660
58.75	2555.45	24145.5	51210.4	73860.8	94549	114939	132959	156202
58.76	1815.59	25423.5	49489.4	72779.8	96433.1	114770	134289	156182
58.77	456.995	24280.3	50703.3	74409.4	94513.3	116544	133362	155320
58.78	-598.503	25175.6	48960.3	72969.7	97006.1	114697	132838	156070
58.79	-898.881	26576.8	51209.9	73488.1	94064.9	113995	133660	157596
58.8	197.026	26263.5	50248.4	74004	95718.7	115950	133135	156738
58.81	-221.822	27005	50217.1	72208.5	95845.1	115778	131542	158086
58.82	-466.972	24323.1	51057.4	72306	95017.4	115984	132560	157482
58.83	1720.83	24398.9	50183.4	73244.8	94793	114189	133219	155877
58.84	341.17	24777	50571.6	72879.3	94974.1	113385	132142	156984
58.85	48.2624	25733.3	50777.5	73500.3	95400.3	114176	133047	157851
58.86	-1553.04	25628.7	50610.2	72628.9	95004.7	114910	130897	156244
58.87	-554.24	25340.2	51161	73927.1	94992.1	113787	133384	156547
58.88	411.914	25448.8	49411.4	73180.7	93795.1	113905	133428	155632
58.89	511.824	26172.4	50303.2	73117.2	95296	114336	133515	156587
58.9	979.96	25445.5	49724.9	72399.8	94082.9	115730	133885	157195
58.91	419.519	26817	50975.1	72260.5	94798.4	115554	134255	155170
58.92	-1287.78	25040.1	49955.1	73996.9	95378.5	114383	133246	154910
58.93	-790.275	25198.6	49599.5	72984.6	95782.5	114769	132035	155844
58.94	-849.65	25911.4	50395	74223.1	95283.7	115765	133467	157382
58.95	599.768	25888.3	49404.5	71867.5	96300.2	114070	133282	156038
58.96	-95.63	25714.1	50390.2	74242.9	94711.2	114265	133672	156402
58.97	-145.552	25051.2	50786	72945.5	95502.9	113447	132190	155750
58.98	543.095	25409.7	50082.3	72104.2	95232.9	114939	134233	157890
58.99	-58.8584	26000.4	50799.3	74235.6	95360.7	114710	133869	157646
59	-427.307	26519.5	50419.3	73006.2	94737.3	114914	133210	157068
59.01	1155.66	26651.7	49205.9	72186.7	95227.9	113751	132443	157600
59.02	-1302.38	25166.5	50063.2	72034.5	95588	113501	133697	158678
59.03	-943.026	25963.1	49916.6	72554.9	95330.5	114523	132706	157986
59.04	80.314	25885.1	50145.4	72593.5	95705.2	114203	133400	156835
59.05	-130.029	26690.6	48976.8	73062.3	96593.3	114109	134780	155968
59.06	-375.016	26130.3	48972.4	72080.3	95641.3	115671	133429	156693
59.07	-2007.21	26166.3	50045.1	73283.1	94268.5	112943	132893	156303
59.08	-1322.98	25362.8	49292.9	72208	94575.8	115660	132935	156096
59.09	1253.49	24313	50036.2	71450.9	95108.7	113775	132914	157218
59.1	894.702	26583.7	48509.1	70925.6	95533.7	114589	133214	157924
59.11	801.558	26096.1	48619.9	73104	95923.1	115297	132260	155559
59.12	-620.622	26577.1	49124.4	73721.5	96555.9	114860	133673	156568
59.13	633.236	27011.1	49398.7	71630.3	96784.4	112216	134026	155791
59.14	-1233.63	25208.3	49595	73399.1	96031.8	114642	133005	156717
59.15	-650.297	25616.3	49309.4	73556.3	94641.1	113398	133493	157142
59.16	-49.2108	25038.6	49249.8	73386.6	94159.9	114565	133134	156221
59.17	-275.7	25669.1	49535.9	71774.3	94203	114334	133315	156595
59.18	-808.822	27156.1	48899.3	71429.9	95325.4	114765	131805	157471
59.19	-263.985	25182.8	49356.3	71573.3	93792.7	114669	132500	157273
59.2	-374.088	24879.9	50192.4	71557.4	96073.4	114670	133238	157444
59.21	980.123	26042.9	49046.7	73157.1	95923.7	114588	134625	156795
59.22	-7.552	26213.4	49531.8	72912.2	94612.3	115386	134305	156822
59.23	-7.8492	24968.2	49730.7	71674.7	94944.4	114898	131371	155664
59.24	352.494	24745.3	49668.3	73044.3	95656.8	115615	131866	157152
59.25	524.378	25644	48765.2	71864.7	96444.6	113666	134810	157547
59.26	-640.242	26425.4	48851.7	70793.8	94158.6	114372	131970	158209
59.27	-1769.85	25039.5	49640.2	70828.4	93927.5	113696	133394	156312
59.28	-1586.91	24055.7	50604.2	72759.6	95043	112902	133816	155762
59.29	-600.415	24228	50709.6	71892.8	94860.2	113275	133835	156579
59.3	-957.214	25768.8	49479.6	71359.4	94248	113306	133375	156840
59.31	-1297.92	25463.5	49954.7	71560.8	93863.8	114355	132528	156140
59.32	-2095.17	26842.4	48655.8	73068.1	94892.4	115192	131910	154161
59.33	369.767	25845.9	48350.2	72617.9	94749	113502	132424	155303
59.34	-552.523	24916.6	49723.6	72106.7	95032	113543	132366	158466
59.35	-629.806	25140.9	49008.8	72644.9	94118.4	113193	132014	157697
59.36	-1129.83	26264	49455.9	71810.4	93944.8	116971	131113	156076
59.37	-711.133	24535.8	50018.1	72613.1	94882.4	114924	134119	158239
59.38	-821.151	26951.6	49922.9	72149.2	95754.7	113662	133200	157337
59.39	-2786.19	25322.7	48728.3	73157.7	95178.6	113728	133537	157199
59.4	-2308.94	25016.3	51851.6	71909.6	95383.4	112957	132812	156548
59.41	-777.177	23631.6	49438	71420.2	95226.8	114585	131800	156683
59.42	-1147.38	23765.7	49399.9	72681.4	94376.5	115165	132859	156754
59.43	-1370.78	24503	48798.9	71539.8	94485.1	114354	133654	155217
59.44	502.8	23892.6	48951.6	71289.3	93936.3	113673	133747	158403
59.45	-806.425	25181.3	49247.9	71611.5	96797.4	114411	132724	155671
59.46	-1755.22	24736.9	48669.7	70745.7	95694	114098	133066	156075
59.47	-2187.82	24413.7	48397.7	70254.4	95820.1	113344	132304	155643
59.48	219.657	24684.9	48817.9	71327.2	95709.9	114318	133104	155931
59.49	-2323.7	24416.9	48428.2	70736.8	94878.2	114731	132673	156470
59.5	-3022.9	25456.6	48916.4	70860.8	94895.6	114295	133377	155726
59.51	-1771.5	23974.7	48481.5	74143.3	93961.7	114974	134702	156026
59.52	-298.047	25978.1	49348.7	72300.5	94548.4	114976	133187	154234
59.53	-1695.17	24681	48494.4	71846.6	94086.4	114993	131692	156002
59.54	-1616.15	25538.5	48219.8	72233.7	95395.3	114965	133318	155393
59.55	-2403.19	25207.7	48099.5	71076.1	95764.6	114387	132233	156271
59.56	-3235.6	25067.8	48842.9	72481.6	95372.2	113093	132694	156819
59.57	-2113.86	24994.5	48958	70471.5	94471.7	115534	133500	155772
59.58	-1955.71	24670.6	49598.2	71179.2	94537.5	115911	134231	156894
59.59	-1407.46	23927.1	47696.7	71928	95465	114484	134129	155909
59.6	-1624.63	24066.4	49562.8	71093.7	94585.6	115271	134751	156072
59.61	-3753.79	24958.4	48134	73772	93870.1	113425	134245	155387
59.62	-2140.21	22988.9	48703.4	70664	94110.1	115200	132174	156797
59.63	-2900.17	26860.6	48819.6	72362.2	95292.9	114441	132965	156643
59.64	-2783.28	25251.3	50492.4	70567.1	95616.2	113362	133124	155783
59.65	-1477.32	24177.9	48094.1	72129.1	96248.3	116066	133734	157156
59.66	-2367.91	23528.3	49487.2	71744.4	95238.7	113731	133128	155314
59.67	-294.861	24499.8	48654.3	70681.9	95869.7	114525	134992	157423
59.68	-1807.75	24648	48789.7	71035.2	95345.8	115499	133832	156985
59.69	-2586.53	23120.4	48237.5	70963.5	95595.2	113942	133476	156065
59.7	-2336.11	23472.7	46673.2	71975.7	96513.3	113263	131942	155216
59.71	-3899.85	24643.2	47464.4	73015.5	95160.2	113671	132834	154835
59.72	-2061.13	23605.6	47560.7	70411.3	95424.2	114960	132677	157501
59.73	-1904.99	24276.8	49073.4	71485.8	95182.5	114899	133794	157773
59.74	-1864.95	24330.2	48809.1	70844.5	94578.6	115328	132270	156643
59.75	-3773.34	22836.3	49200.1	72638.6	94550.4	115069	133810	157594
59.76	-3896.83	22722.5	47657.3	70769.5	94124.1	116353	133640	156094
59.77	-2842.72	22123.9	48396.2	70681	95429.4	115608	133508	157627
59.78	-4592.94	23894.2	48381	70650.4	94377.5	113535	133089	157898
59.79	-3238.53	22635.1	49578.4	69841.6	95495.8	113475	132130	155923
59.8	-1881.91	23495.7	48552.7	71183	95623.2	113875	132928	159005
59.81	-1870.87	24364.8	48106.9	71299.5	94237.4	114188	132661	157013
59.82	-3458.33	23613.6	47384	70506.9	95045.4	115503	133796	157189
59.83	-4217.09	23805	47118.3	70829.9	95697.4	114359	133020	156465
59.84	-2973.12	23482.2	47872.1	72402.6	94301.2	113781	132711	154911
59.85	-3933.33	22111.1	48559.7	70283.2	95446.8	115208	132549	155854
59.86	-3296.85	23683.9	48245.8	71285.4	95061.6	114893	132737	156378
59.87	-2820.03	23915.5	50311.8	72742.9	93639.3	115150	132497	158163
59.88	-2883.43	23818.7	47966.3	71187.9	95362.2	114577	132771	156689
59.89	-4148.12	22679.6	48046.7	71460.3	96308.6	115560	131563	156007
59.9	-4345.24	23238.1	47910.7	71203.9	95584	116009	132824	155000
59.91	-3442.64	23488.5	47996.4	71066.3	94897.5	114666	133364	157615
59.92	-3581.86	22999.9	48036.3	71943.1	94917.5	113213	133349	155929
59.93	-5062.76	23459.6	47600.4	71656.2	93779.9	114112	133328	156290
59.94	-5980.55	22717.1	47939	72451.1	94006.5	114805	131787	156645
59.95	-3494.9	23659.3	47712	70186.8	96070.6	113682	131962	156096
59.96	-5318.66	23632.8	47147.3	72593.1	94474.5	114581	132027	156708
59.97	-3233.18	23017	48029.8	72402.9	95094.7	115244	132255	155229
59.98	-2963.92	24336.6	45097.2	70553.7	95845.5	115811	134024	155828
59.99	-3412.96	23748.2	47660.8	71660	94666.8	113239	133253	156218
60	-3445.43	22867.1	47184.8	70976.7	95772.5	114461	132621	155089
60.01	-4085.82	23143.8	48104.5	69985.1	95650.3	114631	133025	156198
60.02	-2773.34	23219	47712.3	71004.3	96606.9	114169	133304	158232
60.03	-4587.36	23692.5	49663.2	71542.7	96293.7	115533	132564	156601
60.04	-4020.76	22854.2	47591.1	70887.2	96062.2	114655	132713	155179
60.05	-5352.94	22763.4	47752.5	72316.9	94700.7	114729	132530	156382
60.06	-4568.91	23590.5	47154.6	69972.6	93706.8	114361	132902	157518
60.07	-3271.6	22311.8	47718.5	70262.1	95331.6	114079	131697	155562
60.08	-3262.34	24192.5	49569.4	69753.1	94122.1	114233	133375	155484
60.09	-3398.08	22119.4	47900.4	70480	96206.3	114516	133635	156074
60.1	-4407.82	23169.7	46984.7	71509.8	95110.9	116164	133781	156844
60.11	-3425.79	23684.7	48889.5	71052	94937.8	115229	132536	156327
60.12	-4158.85	22253.3	46972	70906.1	93507.2	114461	132713	155626
60.13	-3840.9	21342.7	46269.4	70742.3	94616.5	113717	132458	156960
60.14	-4022.49	23194.1	46508.9	70676.6	93600.8	115041	131485	155583
60.15	-3948.59	23329.2	46667.2	71253.4	93904	115698	132221	155816
60.16	-5261.7	23193.7	46338.5	70417.2	95034.6	115274	132897	156001
60.17	-3953.19	23333.9	49066	69955.9	94116.9	114648	131792	157862
60.18	-5390.63	22639.3	46883.1	71426.7	95096.5	114820	130972	156943
60.19	-5316.67	23084.2	48143.9	70965.3	95208.7	115389	132383	156105
60.2	-3745.42	22533.8	46750.7	71090.7	95568.7	114647	133478	156359
60.21	-6012.15	21780	47712.8	71526.8	95766.2	113837	132031	155068
60.22	-4983.61	22347.9	47024.3	69510.1	93079.2	115007	133653	156728
60.23	-5535.1	23062.6	47694.7	69940	97489.9	115251	134281	158127
60.24	-3686.31	23566.6	48021.9	72061.2	96086.3	115722	134428	156414
60.25	-4207.77	22861	47421.3	71127.6	94877.6	115131	133035	156113
60.26	-2469.1	21969.7	47142.9	71312.2	94939.4	114941	134110	157026
60.27	-3843.83	23010.9	47694.6	70225.2	96637.2	114026	132462	157171
60.28	-4648.7	21609	48516	69347.4	95107.7	115094	131819	156900
60.29	-5388.94	20692.1	47762.9	69809.4	95187.9	114826	131859	155681
60.3	-5195.98	22954.8	48097.8	70112	94430.8	114916	133385	157254
60.31	-5748.03	23463.9	46791.9	68920.7	94750.4	114891	133901	156821
60.32	-4569.14	22823.8	47374.6	70454.9	95196.6	115875	133955	157738
60.33	-4561.74	21444.7	46302.3	70669.1	94936.2	114722	132913	157370
60.34	-5838.72	22585.1	47787.7	69775.8	95247.3	115007	133646	155635
60.35	-4794.55	22156.2	47294.1	69926.8	95666.3	115155	133983	156905
60.36	-4798.32	21475.5	46751	69594.7	94413.1	113736	132749	157264
60.37	-6449.54	21403.1	48476.8	70214.7	95259.2	114438	133464	157505
60.38	-6018.88	21908	48128.4	70235	94686.7	113673	133562	155878
60.39	-5245.42	21590.3	47839.2	70693.1	95941.6	114122	132120	155072
60.4	-5295.37	21536.8	46343.6	69241.7	94335.6	114392	132261	156257
60.41	-8149.5	21419.7	47058.6	69524.1	94265.4	114874	132568	156957
60.42	-6275.29	22572.3	46775.5	70174.3	95045.9	114840	132638	156752
60.43	-5216.06	21504.4	46662.2	70128.4	94829.9	115972	131238	157450
60.44	-6047.28	21082.5	47170.1	70702.1	95309.2	114288	132812	156559
60.45	-6599.44	21957.8	47200.3	71023.6	94796.6	113915	133110	156879
60.46	-7095.94	22006.1	47381.4	70567.3	95985.3	115254	132820	156797
60.47	-5777.24	21861.6	46824.3	70318.9	94269.2	113181	132507	157085
[truncated: 3 more rows]

## Sheet: Fig. 4
Fig. 4a						Fig. 4b						Fig. 4c								Fig. 4d
E (V)	Con.	error bar	Sel.	error bar		time (h)	Con.	error bar	Sel.	error bar		E (V)	2a Con.	error bar	3a Con.	error bar	2a Sel	error bar		cycle	Con.	Sel.
-1.25	14	3	100	0.5		0	0	0	100	0		-1.25	0	0	0	0	100			1	99	100
-1.3	60	3.5	100	0.5		0.5	31	4	99	0		-1.3	10	2	2	1	81	2.5		2	99	100
-1.35	91	2	100	0.5		1	49.6	3	99	0.5		-1.35	25	3.3	8.4	2.1	75	3		3	99	100
-1.4	100	0.5	99	1		1.5	68	4	99	1		-1.4	0	0	100	1	0	0		4	99	98
-1.45	100	0.2	99	1		2	79.5	3	99	1		-1.45	0	0	100	0	0	0		5	99	99
-1.5	100	0.2	99	2		2.5	86.9	2	99	1		-1.5	0	0	100	0	0	0		6	99	98
						3	92.7	2	99	1.5
						3.5	99	1	99	1
						4	100	0	99	1
						5	100	0	99	1
						6	100	0	99	1.4
						7	100	0	99	1.6
						8	100	0	99	1

## Sheet: Fig. 5
Fig. 5a					Fig. 5b						Fig. 5c					Fig. 5d
E (V)	Cu	Cu-Sadd-Zn2+	Cu-Sadd			Con.	error bar	Sel.	error bar		E (V)	Cu-S (TMA+)	Cu-S (Na+)	Cu-S (K+)			Con.	error bar	Sel.	error bar
-0.7	-1.916	-0.488	0.157		Cu	24	2	83	3.8		-0.7	-1.48	-0.433	-0.485		K+	100	1	99	1
-0.701	-1.94	-0.503	0.131		Cu-Sadd-Zn2+	100	0.5	99	1.3		-0.701	-1.499	-0.445	-0.488		Na+	91	3	99	0.6
-0.702	-1.907	-0.522	0.107		Cu-Sadd	32	2.4	99	2.2		-0.702	-1.511	-0.449	-0.488		TMA+	14	1	99	0
-0.703	-1.87	-0.534	0.082								-0.703	-1.526	-0.455	-0.488
-0.704	-1.842	-0.549	0.059								-0.704	-1.548	-0.464	-0.488
-0.705	-1.814	-0.568	0.037								-0.705	-1.56	-0.47	-0.492
-0.706	-1.79	-0.586	0.015								-0.706	-1.575	-0.476	-0.492
-0.707	-1.768	-0.598	-0.006								-0.707	-1.594	-0.482	-0.495
-0.708	-1.747	-0.611	-0.028								-0.708	-1.606	-0.492	-0.495
-0.709	-1.728	-0.626	-0.046								-0.709	-1.628	-0.498	-0.495
-0.71	-1.713	-0.638	-0.058								-0.71	-1.643	-0.504	-0.498
-0.711	-1.698	-0.651	-0.08								-0.711	-1.658	-0.51	-0.495
-0.712	-1.689	-0.666	-0.098								-0.712	-1.677	-0.519	-0.498
-0.713	-1.673	-0.675	-0.113								-0.713	-1.692	-0.528	-0.501
-0.714	-1.664	-0.688	-0.132								-0.714	-1.707	-0.534	-0.501
-0.715	-1.655	-0.7	-0.15								-0.715	-1.726	-0.541	-0.504
-0.716	-1.646	-0.712	-0.166								-0.716	-1.738	-0.547	-0.501
-0.717	-1.639	-0.724	-0.181								-0.717	-1.766	-0.556	-0.507
-0.718	-1.63	-0.737	-0.193								-0.718	-1.775	-0.562	-0.504
-0.719	-1.627	-0.749	-0.215								-0.719	-1.803	-0.577	-0.51
-0.72	-1.621	-0.761	-0.23								-0.72	-1.818	-0.581	-0.51
-0.721	-1.612	-0.767	-0.242								-0.721	-1.827	-0.584	-0.507
-0.722	-1.609	-0.78	-0.255								-0.722	-1.846	-0.593	-0.507
-0.723	-1.603	-0.792	-0.267								-0.723	-1.864	-0.602	-0.51
-0.724	-1.596	-0.798	-0.276								-0.724	-1.876	-0.605	-0.51
-0.725	-1.596	-0.81	-0.291								-0.725	-1.901	-0.617	-0.513
-0.726	-1.593	-0.816	-0.301								-0.726	-1.913	-0.62	-0.516
-0.727	-1.59	-0.826	-0.31								-0.727	-1.929	-0.627	-0.51
-0.728	-1.59	-0.838	-0.322								-0.728	-1.95	-0.639	-0.513
-0.729	-1.584	-0.844	-0.331								-0.729	-1.968	-0.642	-0.516
-0.73	-1.581	-0.856	-0.344								-0.73	-1.984	-0.648	-0.519
-0.731	-1.581	-0.866	-0.353								-0.731	-2.002	-0.66	-0.522
-0.732	-1.578	-0.872	-0.362								-0.732	-2.014	-0.66	-0.519
-0.733	-1.578	-0.881	-0.374								-0.733	-2.042	-0.676	-0.522
-0.734	-1.578	-0.89	-0.38								-0.734	-2.057	-0.682	-0.522
-0.735	-1.578	-0.896	-0.39								-0.735	-2.073	-0.688	-0.522
-0.736	-1.575	-0.906	-0.399								-0.736	-2.094	-0.697	-0.528
-0.737	-1.575	-0.912	-0.408								-0.737	-2.11	-0.703	-0.525
-0.738	-1.575	-0.921	-0.417								-0.738	-2.128	-0.71	-0.525
-0.739	-1.578	-0.93	-0.423								-0.739	-2.15	-0.719	-0.528
-0.74	-1.575	-0.936	-0.433								-0.74	-2.165	-0.725	-0.528
-0.741	-1.578	-0.945	-0.442								-0.741	-2.186	-0.734	-0.531
-0.742	-1.575	-0.952	-0.448								-0.742	-2.202	-0.74	-0.531
-0.743	-1.575	-0.961	-0.454								-0.743	-2.217	-0.746	-0.534
-0.744	-1.578	-0.967	-0.463								-0.744	-2.242	-0.756	-0.538
-0.745	-1.578	-0.97	-0.466								-0.745	-2.251	-0.759	-0.534
-0.746	-1.578	-0.979	-0.476								-0.746	-2.272	-0.771	-0.534
-0.747	-1.578	-0.985	-0.485								-0.747	-2.294	-0.78	-0.531
-0.748	-1.578	-0.992	-0.491								-0.748	-2.303	-0.78	-0.538
-0.749	-1.581	-1.001	-0.5								-0.749	-2.328	-0.792	-0.547
-0.75	-1.581	-1.004	-0.503								-0.75	-2.346	-0.799	-0.544
-0.751	-1.578	-1.01	-0.509								-0.751	-2.361	-0.805	-0.544
-0.752	-1.581	-1.019	-0.519								-0.752	-2.383	-0.814	-0.547
-0.753	-1.581	-1.025	-0.522								-0.753	-2.398	-0.82	-0.541
-0.754	-1.581	-1.031	-0.528								-0.754	-2.414	-0.829	-0.55
-0.755	-1.584	-1.038	-0.534								-0.755	-2.438	-0.835	-0.55
-0.756	-1.584	-1.044	-0.54								-0.756	-2.45	-0.838	-0.55
-0.757	-1.581	-1.05	-0.546								-0.757	-2.472	-0.851	-0.55
-0.758	-1.584	-1.053	-0.552								-0.758	-2.484	-0.854	-0.55
-0.759	-1.581	-1.062	-0.555								-0.759	-2.503	-0.863	-0.55
-0.76	-1.584	-1.068	-0.562								-0.76	-2.527	-0.872	-0.553
-0.761	-1.584	-1.071	-0.565								-0.761	-2.536	-0.875	-0.55
-0.762	-1.584	-1.077	-0.574								-0.762	-2.558	-0.885	-0.553
-0.763	-1.584	-1.084	-0.577								-0.763	-2.576	-0.894	-0.556
-0.764	-1.581	-1.09	-0.58								-0.764	-2.592	-0.897	-0.553
-0.765	-1.584	-1.096	-0.589								-0.765	-2.613	-0.906	-0.556
-0.766	-1.584	-1.102	-0.592								-0.766	-2.632	-0.915	-0.556
-0.767	-1.584	-1.108	-0.595								-0.767	-2.647	-0.921	-0.556
-0.768	-1.584	-1.111	-0.602								-0.768	-2.665	-0.928	-0.559
-0.769	-1.581	-1.117	-0.605								-0.769	-2.684	-0.937	-0.559
-0.77	-1.581	-1.124	-0.608								-0.77	-2.696	-0.94	-0.559
-0.771	-1.581	-1.127	-0.611								-0.771	-2.721	-0.949	-0.559
-0.772	-1.581	-1.133	-0.614								-0.772	-2.73	-0.955	-0.559
-0.773	-1.581	-1.139	-0.62								-0.773	-2.751	-0.964	-0.562
-0.774	-1.581	-1.142	-0.623								-0.774	-2.767	-0.971	-0.559
-0.775	-1.578	-1.151	-0.629								-0.775	-2.785	-0.977	-0.562
-0.776	-1.581	-1.154	-0.632								-0.776	-2.81	-0.983	-0.565
-0.777	-1.578	-1.16	-0.635								-0.777	-2.819	-0.989	-0.562
-0.778	-1.575	-1.167	-0.641								-0.778	-2.837	-0.998	-0.562
-0.779	-1.578	-1.17	-0.645								-0.779	-2.856	-1.004	-0.565
-0.78	-1.575	-1.173	-0.648								-0.78	-2.868	-1.01	-0.565
-0.781	-1.572	-1.176	-0.654								-0.781	-2.893	-1.02	-0.568
-0.782	-1.572	-1.179	-0.657								-0.782	-2.905	-1.026	-0.565
-0.783	-1.572	-1.182	-0.66								-0.783	-2.92	-1.029	-0.565
-0.784	-1.572	-1.185	-0.663								-0.784	-2.939	-1.038	-0.568
-0.785	-1.569	-1.191	-0.666								-0.785	-2.957	-1.047	-0.568
-0.786	-1.569	-1.2	-0.672								-0.786	-2.972	-1.05	-0.571
-0.787	-1.566	-1.21	-0.672								-0.787	-2.991	-1.06	-0.571
-0.788	-1.566	-1.216	-0.675								-0.788	-3.003	-1.063	-0.568
-0.789	-1.566	-1.225	-0.681								-0.789	-3.022	-1.072	-0.574
-0.79	-1.563	-1.231	-0.684								-0.79	-3.037	-1.075	-0.571
-0.791	-1.563	-1.237	-0.688								-0.791	-3.052	-1.081	-0.571
-0.792	-1.56	-1.246	-0.691								-0.792	-3.071	-1.093	-0.574
-0.793	-1.556	-1.249	-0.694								-0.793	-3.083	-1.096	-0.577
-0.794	-1.556	-1.256	-0.697								-0.794	-3.101	-1.103	-0.577
-0.795	-1.556	-1.259	-0.703								-0.795	-3.12	-1.109	-0.581
-0.796	-1.553	-1.259	-0.703								-0.796	-3.129	-1.112	-0.574
-0.797	-1.553	-1.259	-0.706								-0.797	-3.151	-1.121	-0.581
-0.798	-1.55	-1.259	-0.709								-0.798	-3.163	-1.13	-0.581
-0.799	-1.547	-1.262	-0.712								-0.799	-3.178	-1.133	-0.574
-0.8	-1.547	-1.262	-0.715								-0.8	-3.197	-1.142	-0.581
-0.801	-1.544	-1.265	-0.718								-0.801	-3.212	-1.146	-0.593
-0.802	-1.541	-1.265	-0.721								-0.802	-3.227	-1.152	-0.59
-0.803	-1.538	-1.268	-0.727								-0.803	-3.243	-1.161	-0.59
-0.804	-1.535	-1.271	-0.727								-0.804	-3.258	-1.161	-0.587
-0.805	-1.535	-1.274	-0.734								-0.805	-3.273	-1.17	-0.593
-0.806	-1.529	-1.277	-0.737								-0.806	-3.286	-1.176	-0.593
-0.807	-1.526	-1.28	-0.74								-0.807	-3.301	-1.179	-0.593
-0.808	-1.523	-1.286	-0.743								-0.808	-3.319	-1.189	-0.596
-0.809	-1.52	-1.286	-0.743								-0.809	-3.332	-1.192	-0.593
-0.81	-1.52	-1.292	-0.749								-0.81	-3.347	-1.201	-0.596
-0.811	-1.513	-1.295	-0.752								-0.811	-3.362	-1.204	-0.602
-0.812	-1.507	-1.299	-0.755								-0.812	-3.372	-1.21	-0.596
-0.813	-1.504	-1.302	-0.758								-0.813	-3.393	-1.216	-0.602
-0.814	-1.501	-1.305	-0.761								-0.814	-3.402	-1.219	-0.602
-0.815	-1.495	-1.308	-0.764								-0.815	-3.415	-1.225	-0.602
-0.816	-1.492	-1.311	-0.77								-0.816	-3.436	-1.232	-0.608
-0.817	-1.483	-1.314	-0.77								-0.817	-3.442	-1.235	-0.605
-0.818	-1.48	-1.32	-0.773								-0.818	-3.461	-1.241	-0.608
-0.819	-1.474	-1.32	-0.777								-0.819	-3.476	-1.247	-0.611
-0.82	-1.467	-1.323	-0.78								-0.82	-3.482	-1.25	-0.611
-0.821	-1.464	-1.329	-0.786								-0.821	-3.501	-1.256	-0.614
-0.822	-1.455	-1.329	-0.789								-0.822	-3.516	-1.259	-0.614
-0.823	-1.446	-1.332	-0.792								-0.823	-3.525	-1.262	-0.614
-0.824	-1.443	-1.338	-0.798								-0.824	-3.544	-1.268	-0.617
-0.825	-1.434	-1.338	-0.798								-0.825	-3.553	-1.271	-0.617
-0.826	-1.424	-1.342	-0.804								-0.826	-3.565	-1.278	-0.62
-0.827	-1.418	-1.345	-0.807								-0.827	-3.58	-1.284	-0.624
-0.828	-1.406	-1.348	-0.81								-0.828	-3.59	-1.284	-0.624
-0.829	-1.4	-1.351	-0.816								-0.829	-3.608	-1.29	-0.627
-0.83	-1.388	-1.351	-0.82								-0.83	-3.617	-1.293	-0.627
-0.831	-1.378	-1.354	-0.823								-0.831	-3.63	-1.296	-0.627
-0.832	-1.369	-1.357	-0.829								-0.832	-3.645	-1.299	-0.633
-0.833	-1.357	-1.357	-0.832								-0.833	-3.654	-1.302	-0.633
-0.834	-1.345	-1.36	-0.835								-0.834	-3.666	-1.305	-0.63
-0.835	-1.335	-1.363	-0.838								-0.835	-3.679	-1.308	-0.636
-0.836	-1.323	-1.366	-0.841								-0.836	-3.688	-1.311	-0.633
-0.837	-1.317	-1.372	-0.847								-0.837	-3.703	-1.314	-0.636
-0.838	-1.308	-1.372	-0.85								-0.838	-3.712	-1.317	-0.636
-0.839	-1.299	-1.375	-0.856								-0.839	-3.722	-1.317	-0.636
-0.84	-1.295	-1.375	-0.863								-0.84	-3.74	-1.324	-0.639
-0.841	-1.289	-1.378	-0.866								-0.841	-3.746	-1.327	-0.636
-0.842	-1.283	-1.381	-0.872								-0.842	-3.759	-1.327	-0.636
-0.843	-1.283	-1.385	-0.878								-0.843	-3.771	-1.33	-0.639
-0.844	-1.277	-1.385	-0.881								-0.844	-3.777	-1.33	-0.636
-0.845	-1.277	-1.391	-0.887								-0.845	-3.792	-1.333	-0.639
-0.846	-1.277	-1.391	-0.893								-0.846	-3.802	-1.336	-0.642
-0.847	-1.274	-1.394	-0.896								-0.847	-3.808	-1.333	-0.639
-0.848	-1.277	-1.397	-0.906								-0.848	-3.823	-1.336	-0.639
-0.849	-1.274	-1.397	-0.909								-0.849	-3.829	-1.336	-0.639
-0.85	-1.274	-1.4	-0.915								-0.85	-3.838	-1.339	-0.639
-0.851	-1.277	-1.403	-0.921								-0.851	-3.854	-1.339	-0.639
-0.852	-1.277	-1.406	-0.924								-0.852	-3.857	-1.339	-0.636
-0.853	-1.283	-1.409	-0.933								-0.853	-3.872	-1.345	-0.639
-0.854	-1.283	-1.409	-0.936								-0.854	-3.878	-1.342	-0.639
-0.855	-1.283	-1.412	-0.945								-0.855	-3.888	-1.342	-0.636
-0.856	-1.289	-1.415	-0.952								-0.856	-3.897	-1.345	-0.636
-0.857	-1.289	-1.415	-0.958								-0.857	-3.903	-1.342	-0.636
-0.858	-1.292	-1.418	-0.967								-0.858	-3.912	-1.342	-0.633
-0.859	-1.295	-1.421	-0.973								-0.859	-3.924	-1.345	-0.633
-0.86	-1.295	-1.424	-0.979								-0.86	-3.927	-1.339	-0.63
-0.861	-1.302	-1.428	-0.985								-0.861	-3.94	-1.345	-0.63
-0.862	-1.305	-1.428	-0.995								-0.862	-3.949	-1.342	-0.63
-0.863	-1.308	-1.431	-1.001								-0.863	-3.952	-1.339	-0.627
-0.864	-1.314	-1.434	-1.01								-0.864	-3.964	-1.345	-0.63
-0.865	-1.317	-1.434	-1.016								-0.865	-3.97	-1.342	-0.624
-0.866	-1.32	-1.437	-1.025								-0.866	-3.977	-1.339	-0.624
-0.867	-1.323	-1.44	-1.034								-0.867	-3.986	-1.342	-0.62
-0.868	-1.326	-1.443	-1.044								-0.868	-3.992	-1.336	-0.617
-0.869	-1.329	-1.443	-1.053								-0.869	-4.001	-1.339	-0.617
-0.87	-1.335	-1.446	-1.059								-0.87	-4.004	-1.339	-0.614
-0.871	-1.335	-1.449	-1.068								-0.871	-4.013	-1.336	-0.611
-0.872	-1.342	-1.452	-1.077								-0.872	-4.023	-1.336	-0.605
-0.873	-1.345	-1.449	-1.084								-0.873	-4.02	-1.333	-0.599
-0.874	-1.348	-1.455	-1.096								-0.874	-4.032	-1.333	-0.602
-0.875	-1.351	-1.458	-1.105								-0.875	-4.038	-1.333	-0.599
-0.876	-1.354	-1.458	-1.114								-0.876	-4.041	-1.33	-0.602
-0.877	-1.357	-1.461	-1.127								-0.877	-4.053	-1.33	-0.602
-0.878	-1.36	-1.464	-1.133								-0.878	-4.056	-1.33	-0.599
-0.879	-1.363	-1.467	-1.145								-0.879	-4.063	-1.327	-0.59
-0.88	-1.369	-1.471	-1.157								-0.88	-4.069	-1.327	-0.593
-0.881	-1.369	-1.474	-1.163								-0.881	-4.075	-1.324	-0.587
-0.882	-1.372	-1.477	-1.179								-0.882	-4.078	-1.327	-0.584
-0.883	-1.378	-1.48	-1.191								-0.883	-4.084	-1.327	-0.581
-0.884	-1.378	-1.483	-1.2								-0.884	-4.09	-1.324	-0.577
-0.885	-1.385	-1.486	-1.213								-0.885	-4.093	-1.324	-0.574
-0.886	-1.388	-1.486	-1.222								-0.886	-4.099	-1.321	-0.571
-0.887	-1.388	-1.489	-1.237								-0.887	-4.106	-1.321	-0.568
-0.888	-1.394	-1.495	-1.249								-0.888	-4.109	-1.321	-0.565
-0.889	-1.397	-1.495	-1.259								-0.889	-4.115	-1.317	-0.562
-0.89	-1.4	-1.501	-1.274								-0.89	-4.118	-1.321	-0.562
-0.891	-1.403	-1.501	-1.289								-0.891	-4.124	-1.317	-0.559
-0.892	-1.406	-1.507	-1.302								-0.892	-4.127	-1.314	-0.553
-0.893	-1.409	-1.51	-1.317								-0.893	-4.133	-1.317	-0.553
-0.894	-1.412	-1.51	-1.332								-0.894	-4.139	-1.317	-0.55
-0.895	-1.412	-1.517	-1.345								-0.895	-4.139	-1.314	-0.547
-0.896	-1.421	-1.52	-1.357								-0.896	-4.148	-1.317	-0.547
-0.897	-1.421	-1.523	-1.369								-0.897	-4.145	-1.314	-0.541
-0.898	-1.424	-1.529	-1.385								-0.898	-4.155	-1.311	-0.538
-0.899	-1.428	-1.532	-1.4								-0.899	-4.158	-1.314	-0.538
-0.9	-1.431	-1.538	-1.415								-0.9	-4.158	-1.311	-0.534
-0.901	-1.434	-1.544	-1.431								-0.901	-4.167	-1.317	-0.534
-0.902	-1.437	-1.544	-1.446								-0.902	-4.167	-1.314	-0.531
-0.903	-1.44	-1.547	-1.464								-0.903	-4.173	-1.314	-0.525
-0.904	-1.443	-1.553	-1.48								-0.904	-4.179	-1.314	-0.528
-0.905	-1.446	-1.556	-1.495								-0.905	-4.182	-1.314	-0.525
-0.906	-1.449	-1.563	-1.513								-0.906	-4.185	-1.314	-0.525
-0.907	-1.452	-1.566	-1.532								-0.907	-4.191	-1.314	-0.522
-0.908	-1.455	-1.569	-1.547								-0.908	-4.191	-1.314	-0.519
-0.909	-1.458	-1.575	-1.569								-0.909	-4.198	-1.317	-0.519
-0.91	-1.461	-1.581	-1.581								-0.91	-4.204	-1.317	-0.519
-0.911	-1.464	-1.584	-1.596								-0.911	-4.204	-1.317	-0.516
-0.912	-1.467	-1.59	-1.618								-0.912	-4.213	-1.321	-0.516
-0.913	-1.471	-1.596	-1.633								-0.913	-4.213	-1.317	-0.513
-0.914	-1.474	-1.603	-1.652								-0.914	-4.222	-1.321	-0.513
-0.915	-1.477	-1.606	-1.67								-0.915	-4.222	-1.324	-0.513
-0.916	-1.48	-1.612	-1.689								-0.916	-4.225	-1.324	-0.51
-0.917	-1.483	-1.618	-1.713								-0.917	-4.234	-1.324	-0.51
-0.918	-1.486	-1.618	-1.728								-0.918	-4.241	-1.327	-0.51
-0.919	-1.489	-1.627	-1.747								-0.919	-4.241	-1.327	-0.507
-0.92	-1.495	-1.636	-1.768								-0.92	-4.247	-1.33	-0.51
-0.921	-1.495	-1.639	-1.787								-0.921	-4.25	-1.33	-0.507
-0.922	-1.498	-1.649	-1.808								-0.922	-4.253	-1.333	-0.507
-0.923	-1.504	-1.655	-1.827								-0.923	-4.259	-1.336	-0.507
-0.924	-1.504	-1.664	-1.848								-0.924	-4.262	-1.336	-0.507
-0.925	-1.51	-1.67	-1.87								-0.925	-4.268	-1.339	-0.507
-0.926	-1.513	-1.676	-1.888								-0.926	-4.268	-1.342	-0.504
-0.927	-1.517	-1.682	-1.91								-0.927	-4.274	-1.342	-0.504
-0.928	-1.52	-1.689	-1.931								-0.928	-4.281	-1.348	-0.507
-0.929	-1.523	-1.695	-1.95								-0.929	-4.287	-1.348	-0.504
-0.93	-1.526	-1.704	-1.974								-0.93	-4.29	-1.354	-0.504
-0.931	-1.532	-1.713	-1.992								-0.931	-4.296	-1.357	-0.507
-0.932	-1.532	-1.719	-2.014								-0.932	-4.299	-1.357	-0.504
-0.933	-1.538	-1.728	-2.035								-0.933	-4.308	-1.364	-0.507
-0.934	-1.541	-1.735	-2.057								-0.934	-4.311	-1.367	-0.507
-0.935	-1.544	-1.744	-2.078								-0.935	-4.317	-1.37	-0.507
-0.936	-1.547	-1.753	-2.103								-0.936	-4.324	-1.373	-0.507
-0.937	-1.55	-1.759	-2.121								-0.937	-4.327	-1.376	-0.507
-0.938	-1.553	-1.771	-2.146								-0.938	-4.333	-1.382	-0.507
-0.939	-1.56	-1.778	-2.168								-0.939	-4.339	-1.385	-0.51
-0.94	-1.56	-1.787	-2.189								-0.94	-4.342	-1.388	-0.51
-0.941	-1.566	-1.796	-2.214								-0.941	-4.351	-1.397	-0.513
-0.942	-1.569	-1.805	-2.235								-0.942	-4.354	-1.397	-0.513
-0.943	-1.572	-1.814	-2.26								-0.943	-4.36	-1.403	-0.513
-0.944	-1.578	-1.824	-2.284								-0.944	-4.367	-1.41	-0.516
-0.945	-1.578	-1.833	-2.306								-0.945	-4.376	-1.413	-0.516
-0.946	-1.584	-1.842	-2.33								-0.946	-4.379	-1.419	-0.516
-0.947	-1.587	-1.851	-2.355								-0.947	-4.388	-1.425	-0.519
-0.948	-1.59	-1.864	-2.376								-0.948	-4.391	-1.428	-0.519
-0.949	-1.593	-1.873	-2.401								-0.949	-4.4	-1.434	-0.522
-0.95	-1.599	-1.882	-2.422								-0.95	-4.406	-1.44	-0.522
-0.951	-1.603	-1.894	-2.447								-0.951	-4.409	-1.446	-0.525
-0.952	-1.612	-1.903	-2.471								-0.952	-4.422	-1.456	-0.528
-0.953	-1.615	-1.91	-2.493								-0.953	-4.425	-1.459	-0.528
-0.954	-1.618	-1.925	-2.521								-0.954	-4.431	-1.465	-0.531
-0.955	-1.621	-1.934	-2.545								-0.955	-4.44	-1.474	-0.525
-0.956	-1.621	-1.943	-2.57								-0.956	-4.446	-1.48	-0.538
-0.957	-1.627	-1.956	-2.594								-0.957	-4.459	-1.486	-0.541
-0.958	-1.63	-1.965	-2.616								-0.958	-4.462	-1.499	-0.541
-0.959	-1.633	-1.977	-2.643								-0.959	-4.468	-1.505	-0.541
-0.96	-1.639	-1.989	-2.668								-0.96	-4.477	-1.511	-0.547
-0.961	-1.642	-1.999	-2.693								-0.961	-4.483	-1.517	-0.547
-0.962	-1.646	-2.011	-2.717								-0.962	-4.492	-1.526	-0.55
-0.963	-1.652	-2.02	-2.742								-0.963	-4.502	-1.535	-0.553
-0.964	-1.655	-2.032	-2.766								-0.964	-4.508	-1.542	-0.553
-0.965	-1.661	-2.045	-2.794								-0.965	-4.517	-1.551	-0.559
-0.966	-1.664	-2.057	-2.818								-0.966	-4.523	-1.56	-0.562
-0.967	-1.667	-2.069	-2.846								-0.967	-4.532	-1.566	-0.562
-0.968	-1.673	-2.082	-2.871								-0.968	-4.542	-1.578	-0.568
-0.969	-1.676	-2.091	-2.895								-0.969	-4.551	-1.585	-0.568
-0.97	-1.682	-2.106	-2.923								-0.97	-4.557	-1.594	-0.568
-0.971	-1.689	-2.118	-2.944								-0.971	-4.569	-1.606	-0.577
-0.972	-1.692	-2.131	-2.975								-0.972	-4.575	-1.612	-0.574
-0.973	-1.698	-2.143	-3								-0.973	-4.585	-1.625	-0.581
-0.974	-1.701	-2.155	-3.024								-0.974	-4.594	-1.634	-0.584
-0.975	-1.704	-2.168	-3.052								-0.975	-4.6	-1.64	-0.584
-0.976	-1.71	-2.18	-3.076								-0.976	-4.612	-1.655	-0.593
-0.977	-1.716	-2.192	-3.101								-0.977	-4.618	-1.664	-0.593
-0.978	-1.722	-2.207	-3.129								-0.978	-4.631	-1.674	-0.596
-0.979	-1.725	-2.217	-3.153								-0.979	-4.643	-1.689	-0.602
-0.98	-1.728	-2.232	-3.181								-0.98	-4.646	-1.695	-0.605
-0.981	-1.738	-2.244	-3.208								-0.981	-4.661	-1.704	-0.608
-0.982	-1.741	-2.257	-3.236								-0.982	-4.67	-1.717	-0.614
-0.983	-1.747	-2.269	-3.264								-0.983	-4.68	-1.729	-0.617
-0.984	-1.753	-2.281	-3.288								-0.984	-4.692	-1.741	-0.62
-0.985	-1.756	-2.296	-3.316								-0.985	-4.704	-1.75	-0.624
-0.986	-1.759	-2.309	-3.347								-0.986	-4.71	-1.763	-0.63
-0.987	-1.765	-2.324	-3.371								-0.987	-4.723	-1.778	-0.633
-0.988	-1.768	-2.336	-3.396								-0.988	-4.729	-1.784	-0.636
-0.989	-1.778	-2.349	-3.426								-0.989	-4.744	-1.8	-0.645
-0.99	-1.784	-2.361	-3.451								-0.99	-4.75	-1.809	-0.645
-0.991	-1.787	-2.373	-3.479								-0.991	-4.766	-1.821	-0.648
-0.992	-1.793	-2.389	-3.506								-0.992	-4.778	-1.833	-0.657
-0.993	-1.796	-2.404	-3.534								-0.993	-4.787	-1.846	-0.66
-0.994	-1.802	-2.416	-3.562								-0.994	-4.799	-1.858	-0.663
-0.995	-1.811	-2.432	-3.589								-0.995	-4.815	-1.873	-0.67
-0.996	-1.811	-2.444	-3.617								-0.996	-4.824	-1.882	-0.673
-0.997	-1.821	-2.459	-3.648								-0.997	-4.836	-1.898	-0.679
-0.998	-1.824	-2.475	-3.672								-0.998	-4.849	-1.91	-0.685
-0.999	-1.827	-2.487	-3.703								-0.999	-4.861	-1.922	-0.691
-1	-1.833	-2.502	-3.73								-1	-4.873	-1.938	-0.694
-1.001	-1.839	-2.514	-3.755								-1.001	-4.888	-1.947	-0.7
-1.002	-1.845	-2.53	-3.786								-1.002	-4.898	-1.959	-0.706
-1.003	-1.851	-2.545	-3.813								-1.003	-4.913	-1.978	-0.713
-1.004	-1.854	-2.557	-3.841								-1.004	-4.922	-1.987	-0.716
-1.005	-1.86	-2.573	-3.869								-1.005	-4.941	-2.002	-0.725
-1.006	-1.867	-2.588	-3.896								-1.006	-4.95	-2.018	-0.728
-1.007	-1.87	-2.604	-3.927								-1.007	-4.962	-2.027	-0.734
-1.008	-1.879	-2.619	-3.955								-1.008	-4.981	-2.042	-0.74
-1.009	-1.882	-2.631	-3.982								-1.009	-4.99	-2.054	-0.746
-1.01	-1.888	-2.647	-4.013								-1.01	-5.002	-2.07	-0.749
-1.011	-1.891	-2.662	-4.041								-1.011	-5.021	-2.082	-0.759
-1.012	-1.897	-2.677	-4.068								-1.012	-5.033	-2.094	-0.765
-1.013	-1.903	-2.693	-4.099								-1.013	-5.048	-2.11	-0.771
-1.014	-1.91	-2.705	-4.127								-1.014	-5.064	-2.125	-0.777
-1.015	-1.913	-2.72	-4.154								-1.015	-5.076	-2.137	-0.783
-1.016	-1.922	-2.736	-4.185								-1.016	-5.094	-2.153	-0.789
-1.017	-1.925	-2.751	-4.212								-1.017	-5.107	-2.168	-0.795
-1.018	-1.928	-2.766	-4.24								-1.018	-5.125	-2.18	-0.802
-1.019	-1.937	-2.782	-4.271								-1.019	-5.14	-2.196	-0.808
-1.02	-1.94	-2.797	-4.298								-1.02	-5.153	-2.205	-0.814
-1.021	-1.946	-2.812	-4.329								-1.021	-5.174	-2.223	-0.823
-1.022	-1.953	-2.828	-4.36								-1.022	-5.186	-2.236	-0.829
-1.023	-1.956	-2.843	-4.388								-1.023	-5.205	-2.248	-0.835
-1.024	-1.965	-2.858	-4.418								-1.024	-5.223	-2.266	-0.842
-1.025	-1.968	-2.871	-4.446								-1.025	-5.239	-2.279	-0.851
-1.026	-1.974	-2.889	-4.477								-1.026	-5.257	-2.291	-0.857
-1.027	-1.98	-2.904	-4.504								-1.027	-5.275	-2.309	-0.863
-1.028	-1.983	-2.92	-4.532								-1.028	-5.291	-2.322	-0.869
-1.029	-1.992	-2.935	-4.566								-1.029	-5.312	-2.334	-0.878
-1.03	-1.999	-2.95	-4.593								-1.03	-5.331	-2.349	-0.885
-1.031	-2.008	-2.966	-4.624								-1.031	-5.346	-2.361	-0.891
-1.032	-2.011	-2.984	-4.652								-1.032	-5.367	-2.38	-0.9
-1.033	-2.014	-2.997	-4.679								-1.033	-5.383	-2.392	-0.906
-1.034	-2.02	-3.015	-4.71								-1.034	-5.401	-2.408	-0.915
-1.035	-2.029	-3.03	-4.741								-1.035	-5.426	-2.42	-0.924
-1.036	-2.032	-3.046	-4.768								-1.036	-5.438	-2.432	-0.928
-1.037	-2.042	-3.061	-4.802								-1.037	-5.466	-2.45	-0.937
-1.038	-2.048	-3.079	-4.83								-1.038	-5.484	-2.466	-0.946
-1.039	-2.054	-3.095	-4.857								-1.039	-5.503	-2.475	-0.952
-1.04	-2.06	-3.11	-4.888								-1.04	-5.527	-2.493	-0.961
-1.041	-2.066	-3.126	-4.919								-1.041	-5.546	-2.506	-0.971
-1.042	-2.072	-3.144	-4.949								-1.042	-5.564	-2.521	-0.977
-1.043	-2.082	-3.159	-4.98								-1.043	-5.589	-2.536	-0.986
-1.044	-2.088	-3.175	-5.011								-1.044	-5.607	-2.549	-0.992
-1.045	-2.097	-3.19	-5.042								-1.045	-5.632	-2.564	-1.001
-1.046	-2.103	-3.205	-5.069								-1.046	-5.656	-2.579	-1.007
-1.047	-2.109	-3.221	-5.1								-1.047	-5.671	-2.592	-1.017
-1.048	-2.118	-3.239	-5.134								-1.048	-5.699	-2.607	-1.026
-1.049	-2.125	-3.251	-5.158								-1.049	-5.718	-2.619	-1.035
-1.05	-2.134	-3.27	-5.192								-1.05	-5.745	-2.635	-1.041
-1.051	-2.143	-3.285	-5.22								-1.051	-5.767	-2.65	-1.05
-1.052	-2.146	-3.301	-5.25								-1.052	-5.782	-2.659	-1.056
-1.053	-2.158	-3.319	-5.284								-1.053	-5.813	-2.675	-1.069
-1.054	-2.168	-3.334	-5.312								-1.054	-5.834	-2.69	-1.075
-1.055	-2.174	-3.35	-5.342								-1.055	-5.856	-2.702	-1.084
-1.056	-2.186	-3.368	-5.373								-1.056	-5.886	-2.718	-1.093
-1.057	-2.192	-3.383	-5.404								-1.057	-5.908	-2.73	-1.103
-1.058	-2.201	-3.399	-5.435								-1.058	-5.932	-2.745	-1.109
-1.059	-2.214	-3.417	-5.465								-1.059	-5.96	-2.761	-1.121
-1.06	-2.22	-3.43	-5.496								-1.06	-5.979	-2.773	-1.127
-1.061	-2.232	-3.448	-5.53								-1.061	-6.009	-2.788	-1.136
-1.062	-2.241	-3.463	-5.557								-1.062	-6.034	-2.801	-1.146
-1.063	-2.247	-3.479	-5.588								-1.063	-6.058	-2.813	-1.152
-1.064	-2.26	-3.497	-5.622								-1.064	-6.086	-2.828	-1.164
-1.065	-2.269	-3.509	-5.649								-1.065	-6.111	-2.844	-1.17
-1.066	-2.278	-3.528	-5.683								-1.066	-6.138	-2.856	-1.179
-1.067	-2.29	-3.543	-5.714								-1.067	-6.166	-2.874	-1.192
-1.068	-2.3	-3.555	-5.745								-1.068	-6.19	-2.883	-1.198
-1.069	-2.312	-3.574	-5.778								-1.069	-6.218	-2.902	-1.207
-1.07	-2.321	-3.589	-5.806								-1.07	-6.246	-2.917	-1.216
-1.071	-2.333	-3.605	-5.84								-1.071	-6.267	-2.93	-1.225
-1.072	-2.343	-3.62	-5.874								-1.072	-6.298	-2.945	-1.235
-1.073	-2.355	-3.635	-5.901								-1.073	-6.322	-2.96	-1.247
-1.074	-2.367	-3.651	-5.935								-1.074	-6.35	-2.972	-1.253
-1.075	-2.379	-3.666	-5.966								-1.075	-6.378	-2.991	-1.265
-1.076	-2.389	-3.681	-5.996								-1.076	-6.402	-3.003	-1.271
-1.077	-2.404	-3.7	-6.03								-1.077	-6.433	-3.019	-1.281
-1.078	-2.416	-3.712	-6.061								-1.078	-6.458	-3.031	-1.29
-1.079	-2.429	-3.727	-6.092								-1.079	-6.482	-3.049	-1.302
-1.08	-2.444	-3.743	-6.125								-1.08	-6.51	-3.065	-1.311
-1.081	-2.456	-3.758	-6.156								-1.081	-6.54	-3.08	-1.317
-1.082	-2.471	-3.773	-6.19								-1.082	-6.56	-3.095	-1.33
-1.083	-2.484	-3.789	-6.221								-1.083	-6.59	-3.111	-1.339
-1.084	-2.496	-3.801	-6.254								-1.084	-6.61	-3.126	-1.348
-1.085	-2.514	-3.819	-6.288								-1.085	-6.64	-3.141	-1.357
-1.086	-2.53	-3.829	-6.319								-1.086	-6.67	-3.157	-1.367
-1.087	-2.542	-3.844	-6.35								-1.087	-6.69	-3.172	-1.376
-1.088	-2.561	-3.859	-6.383								-1.088	-6.72	-3.19	-1.385
-1.089	-2.576	-3.872	-6.417								-1.089	-6.74	-3.206	-1.394
-1.09	-2.591	-3.89	-6.448								-1.09	-6.77	-3.224	-1.403
-1.091	-2.61	-3.902	-6.469								-1.091	-6.8	-3.243	-1.416
-1.092	-2.625	-3.915	-6.503								-1.092	-6.82	-3.255	-1.422
-1.093	-2.643	-3.93	-6.54								-1.093	-6.85	-3.273	-1.431
-1.094	-2.662	-3.942	-6.574								-1.094	-6.87	-3.292	-1.443
-1.095	-2.68	-3.958	-6.607								-1.095	-6.89	-3.307	-1.45
-1.096	-2.699	-3.97	-6.641								-1.096	-6.92	-3.326	-1.462
-1.097	-2.714	-3.985	-6.672								-1.097	-6.95	-3.344	-1.471
-1.098	-2.736	-3.998	-6.709								-1.098	-6.97	-3.359	-1.48
-1.099	-2.757	-4.01	-6.743								-1.099	-6.99	-3.381	-1.489
-1.1	-2.775	-4.022	-6.776								-1.1	-7.02	-3.396	-1.499
-1.101	-2.797	-4.037	-6.81								-1.101	-7.04	-3.415	-1.511
-1.102	-2.818	-4.05	-6.844								-1.102	-7.07	-3.436	-1.52
-1.103	-2.837	-4.062	-6.881								-1.103	-7.09	-3.448	-1.529
-1.104	-2.861	-4.074	-6.915								-1.104	-7.12	-3.473	-1.539
-1.105	-2.88	-4.087	-6.948								-1.105	-7.14	-3.491	-1.548
-1.106	-2.901	-4.102	-6.982								-1.106	-7.17	-3.51	-1.557
-1.107	-2.929	-4.111	-7.02								-1.107	-7.2	-3.528	-1.569
-1.108	-2.947	-4.123	-7.05								-1.108	-7.22	-3.547	-1.575
-1.109	-2.972	-4.136	-7.09								-1.109	-7.25	-3.568	-1.588
-1.11	-2.997	-4.148	-7.12								-1.11	-7.28	-3.584	-1.597
-1.111	-3.018	-4.16	-7.16								-1.111	-7.3	-3.605	-1.606
-1.112	-3.046	-4.176	-7.19								-1.112	-7.33	-3.627	-1.618
-1.113	-3.07	-4.185	-7.23								-1.113	-7.36	-3.645	-1.628
-1.114	-3.098	-4.2	-7.26								-1.114	-7.38	-3.663	-1.637
-1.115	-3.122	-4.212	-7.3								-1.115	-7.42	-3.688	-1.646
-1.116	-3.144	-4.225	-7.34								-1.116	-7.44	-3.7	-1.655
-1.117	-3.175	-4.24	-7.38								-1.117	-7.47	-3.728	-1.664
-1.118	-3.199	-4.252	-7.41								-1.118	-7.5	-3.746	-1.674
-1.119	-3.224	-4.265	-7.45								-1.119	-7.53	-3.765	-1.686
-1.12	-3.251	-4.277	-7.48								-1.12	-7.57	-3.789	-1.695
-1.121	-3.276	-4.289	-7.52								-1.121	-7.59	-3.805	-1.704
-1.122	-3.304	-4.305	-7.56								-1.122	-7.63	-3.826	-1.714
-1.123	-3.331	-4.317	-7.6								-1.123	-7.66	-3.848	-1.726
-1.124	-3.353	-4.329	-7.63								-1.124	-7.69	-3.866	-1.735
-1.125	-3.383	-4.345	-7.67								-1.125	-7.72	-3.891	-1.744
-1.126	-3.408	-4.354	-7.71								-1.126	-7.75	-3.909	-1.757
-1.127	-3.433	-4.369	-7.75								-1.127	-7.78	-3.93	-1.766
-1.128	-3.457	-4.384	-7.79								-1.128	-7.82	-3.952	-1.775
-1.129	-3.488	-4.4	-7.83								-1.129	-7.85	-3.977	-1.787
-1.13	-3.509	-4.412	-7.87								-1.13	-7.89	-3.995	-1.796
-1.131	-3.534	-4.424	-7.91								-1.131	-7.92	-4.016	-1.809
-1.132	-3.552	-4.437	-7.95								-1.132	-7.95	-4.035	-1.815
-1.133	-3.58	-4.449	-7.99								-1.133	-7.99	-4.059	-1.827
-1.134	-3.601	-4.461	-8.03								-1.134	-8.02	-4.078	-1.836
-1.135	-3.623	-4.477	-8.07								-1.135	-8.05	-4.099	-1.846
-1.136	-3.644	-4.489	-8.11								-1.136	-8.09	-4.121	-1.858
-1.137	-3.666	-4.501	-8.15								-1.137	-8.12	-4.142	-1.87
-1.138	-3.687	-4.516	-8.19								-1.138	-8.16	-4.164	-1.879
-1.139	-3.709	-4.529	-8.23								-1.139	-8.19	-4.185	-1.892
-1.14	-3.727	-4.541	-8.27								-1.14	-8.22	-4.207	-1.901
-1.141	-3.749	-4.559	-8.32								-1.141	-8.26	-4.231	-1.913
-1.142	-3.764	-4.572	-8.36								-1.142	-8.3	-4.25	-1.922
-1.143	-3.783	-4.587	-8.4								-1.143	-8.33	-4.274	-1.932
-1.144	-3.804	-4.602	-8.45								-1.144	-8.37	-4.296	-1.947
-1.145	-3.819	-4.618	-8.49								-1.145	-8.4	-4.317	-1.956
-1.146	-3.838	-4.633	-8.54								-1.146	-8.44	-4.339	-1.965
-1.147	-3.856	-4.648	-8.58								-1.147	-8.47	-4.363	-1.981
-1.148	-3.872	-4.664	-8.63								-1.148	-8.51	-4.385	-1.99
-1.149	-3.89	-4.682	-8.68								-1.149	-8.55	-4.409	-2.002
-1.15	-3.905	-4.695	-8.72								-1.15	-8.59	-4.431	-2.011
-1.151	-3.921	-4.713	-8.77								-1.151	-8.62	-4.456	-2.024
-1.152	-3.939	-4.728	-8.82								-1.152	-8.66	-4.48	-2.036
-1.153	-3.955	-4.744	-8.86								-1.153	-8.7	-4.502	-2.048
-1.154	-3.97	-4.762	-8.91								-1.154	-8.73	-4.523	-2.061
-1.155	-3.988	-4.777	-8.96								-1.155	-8.77	-4.548	-2.073
-1.156	-4.004	-4.796	-9.01								-1.156	-8.81	-4.572	-2.082
-1.157	-4.022	-4.814	-9.06								-1.157	-8.85	-4.597	-2.097
-1.158	-4.037	-4.833	-9.11								-1.158	-8.89	-4.618	-2.107
-1.159	-4.056	-4.851	-9.17								-1.159	-8.93	-4.643	-2.119
-1.16	-4.074	-4.87	-9.22								-1.16	-8.97	-4.667	-2.131
-1.161	-4.09	-4.888	-9.27								-1.161	-9.01	-4.692	-2.147
-1.162	-4.108	-4.909	-9.32								-1.162	-9.05	-4.717	-2.156
-1.163	-4.127	-4.928	-9.38								-1.163	-9.09	-4.741	-2.171
-1.164	-4.142	-4.946	-9.43								-1.164	-9.12	-4.766	-2.18
-1.165	-4.166	-4.968	-9.49								-1.165	-9.17	-4.79	-2.196
-1.166	-4.182	-4.989	-9.54								-1.166	-9.21	-4.815	-2.208
-1.167	-4.2	-5.008	-9.6								-1.167	-9.25	-4.839	-2.22
-1.168	-4.222	-5.029	-9.66								-1.168	-9.29	-4.867	-2.236
-1.169	-4.243	-5.051	-9.71								-1.169	-9.33	-4.892	-2.248
-1.17	-4.262	-5.072	-9.77								-1.17	-9.37	-4.916	-2.26
-1.171	-4.286	-5.094	-9.83								-1.171	-9.42	-4.941	-2.272
-1.172	-4.308	-5.118	-9.89								-1.172	-9.46	-4.968	-2.288
-1.173	-4.329	-5.143	-9.95								-1.173	-9.5	-4.996	-2.3
-1.174	-4.354	-5.167	-10.02								-1.174	-9.55	-5.021	-2.315
-1.175	-4.375	-5.192	-10.08								-1.175	-9.59	-5.048	-2.328
-1.176	-4.4	-5.213	-10.14								-1.176	-9.64	-5.076	-2.343
-1.177	-4.421	-5.238	-10.2								-1.177	-9.68	-5.1	-2.355
-1.178	-4.446	-5.263	-10.27								-1.178	-9.72	-5.128	-2.371
-1.179	-4.473	-5.29	-10.34								-1.179	-9.77	-5.156	-2.383
-1.18	-4.495	-5.315	-10.4								-1.18	-9.81	-5.183	-2.398
-1.181	-4.526	-5.342	-10.47								-1.181	-9.86	-5.214	-2.414
-1.182	-4.55	-5.37	-10.53								-1.182	-9.91	-5.242	-2.429
-1.183	-4.575	-5.398	-10.6								-1.183	-9.95	-5.272	-2.441
-1.184	-4.606	-5.425	-10.67								-1.184	-10.01	-5.3	-2.457
-1.185	-4.633	-5.456	-10.74								-1.185	-10.05	-5.331	-2.472
-1.186	-4.664	-5.484	-10.81								-1.186	-10.1	-5.361	-2.487
-1.187	-4.691	-5.511	-10.88								-1.187	-10.15	-5.392	-2.503
-1.188	-4.719	-5.542	-10.96								-1.188	-10.2	-5.42	-2.518
-1.189	-4.753	-5.576	-11.03								-1.189	-10.25	-5.453	-2.536
-1.19	-4.784	-5.603	-11.1								-1.19	-10.3	-5.484	-2.549
-1.191	-4.814	-5.634	-11.18								-1.191	-10.35	-5.518	-2.567
-1.192	-4.848	-5.668	-11.26								-1.192	-10.4	-5.549	-2.583
-1.193	-4.879	-5.702	-11.33								-1.193	-10.46	-5.582	-2.598
-1.194	-4.909	-5.735	-11.4								-1.194	-10.5	-5.616	-2.613
-1.195	-4.946	-5.766	-11.48								-1.195	-10.56	-5.65	-2.632
-1.196	-4.977	-5.8	-11.56								-1.196	-10.61	-5.684	-2.647
-1.197	-5.014	-5.837	-11.64								-1.197	-10.67	-5.724	-2.665
-1.198	-5.048	-5.871	-11.72								-1.198	-10.73	-5.757	-2.681
-1.199	-5.081	-5.907	-11.8								-1.199	-10.78	-5.791	-2.696
-1.2	-5.118	-5.944	-11.88								-1.2	-10.84	-5.831	-2.715
-1.201	-5.155	-5.981	-11.96								-1.201	-10.89	-5.868	-2.73
-1.202	-5.189	-6.021	-12.05								-1.202	-10.95	-5.905	-2.748
-1.203	-5.226	-6.055	-12.13								-1.203	-11.01	-5.945	-2.767
-1.204	-5.263	-6.095	-12.21								-1.204	-11.07	-5.982	-2.785
-1.205	-5.303	-6.135	-12.3								-1.205	-11.12	-6.025	-2.804
-1.206	-5.339	-6.171	-12.39								-1.206	-11.18	-6.065	-2.822
-1.207	-5.376	-6.214	-12.48								-1.207	-11.25	-6.104	-2.84
-1.208	-5.416	-6.257	-12.56								-1.208	-11.31	-6.147	-2.859
-1.209	-5.45	-6.297	-12.65								-1.209	-11.37	-6.19	-2.877
-1.21	-5.49	-6.34	-12.74								-1.21	-11.43	-6.23	-2.896
-1.211	-5.527	-6.38	-12.83								-1.211	-11.5	-6.276	-2.914
-1.212	-5.564	-6.414	-12.92								-1.212	-11.56	-6.319	-2.933
-1.213	-5.603	-6.46	-13.02								-1.213	-11.63	-6.368	-2.954
-1.214	-5.64	-6.506	-13.1								-1.214	-11.69	-6.411	-2.972
-1.215	-5.677	-6.552	-13.2								-1.215	-11.76	-6.458	-2.991
-1.216	-5.717	-6.598	-13.3								-1.216	-11.83	-6.51	-3.009
-1.217	-5.751	-6.641	-13.39								-1.217	-11.89	-6.55	-3.031
-1.218	-5.791	-6.69	-13.49								-1.218	-11.96	-6.6	-3.049
-1.219	-5.825	-6.733	-13.58								-1.219	-12.03	-6.65	-3.071
-1.22	-5.858	-6.783	-13.68								-1.22	-12.1	-6.7	-3.092
-1.221	-5.898	-6.847	-13.78								-1.221	-12.17	-6.76	-3.114
-1.222	-5.932	-6.896	-13.88								-1.222	-12.24	-6.81	-3.135
-1.223	-5.966	-6.948	-13.98								-1.223	-12.31	-6.86	-3.154
-1.224	-6	-7	-14.08								-1.224	-12.39	-6.91	-3.178
-1.225	-6.033	-7.05	-14.19								-1.225	-12.46	-6.96	-3.2
-1.226	-6.067	-7.1	-14.29								-1.226	-12.54	-7.02	-3.221
-1.227	-6.101	-7.16	-14.4								-1.227	-12.61	-7.08	-3.243
-1.228	-6.132	-7.21	-14.5								-1.228	-12.69	-7.13	-3.264
-1.229	-6.165	-7.27	-14.61								-1.229	-12.77	-7.19	-3.289
-1.23	-6.196	-7.32	-14.72								-1.23	-12.84	-7.25	-3.31
-1.231	-6.227	-7.38	-14.83								-1.231	-12.93	-7.3	-3.332
-1.232	-6.261	-7.43	-14.94								-1.232	-13.01	-7.37	-3.356
-1.233	-6.288	-7.49	-15.05								-1.233	-13.09	-7.43	-3.378
-1.234	-6.319	-7.55	-15.16								-1.234	-13.17	-7.49	-3.393
-1.235	-6.353	-7.6	-15.28								-1.235	-13.26	-7.56	-3.421
-1.236	-6.38	-7.66	-15.39								-1.236	-13.33	-7.62	-3.451
-1.237	-6.414	-7.72	-15.51								-1.237	-13.42	-7.69	-3.482
-1.238	-6.442	-7.77	-15.62								-1.238	-13.5	-7.75	-3.504
-1.239	-6.472	-7.84	-15.74								-1.239	-13.59	-7.8	-3.528
-1.24	-6.503	-7.9	-15.87								-1.24	-13.68	-7.86	-3.556
-1.241	-6.534	-7.96	-15.98								-1.241	-13.77	-7.93	-3.58
-1.242	-6.565	-8.03	-16.11								-1.242	-13.86	-8.04	-3.605
-1.243	-6.595	-8.09	-16.23								-1.243	-13.96	-8.12	-3.627
-1.244	-6.623	-8.16	-16.35								-1.244	-14.04	-8.18	-3.654
-1.245	-6.657	-8.23	-16.48								-1.245	-14.14	-8.26	-3.682
-1.246	-6.687	-8.29	-16.61								-1.246	-14.24	-8.33	-3.712
-1.247	-6.715	-8.36	-16.73								-1.247	-14.33	-8.41	-3.74
-1.248	-6.746	-8.43	-16.87								-1.248	-14.43	-8.49	-3.768
-1.249	-6.776	-8.5	-17								-1.249	-14.53	-8.56	-3.795
-1.25	-6.81	-8.57	-17.12								-1.25	-14.63	-8.65	-3.823
-1.251	-6.841	-8.64	-17.26								-1.251	-14.73	-8.73	-3.854
-1.252	-6.872	-8.71	-17.39								-1.252	-14.84	-8.81	-3.881
-1.253	-6.908	-8.78	-17.53								-1.253	-14.94	-8.9	-3.909
-1.254	-6.939	-8.86	-17.67								-1.254	-15.05	-8.98	-3.94
-1.255	-6.97	-8.93	-17.8								-1.255	-15.16	-9.07	-3.967
-1.256	-6.997	-9.01	-17.94								-1.256	-15.26	-9.17	-3.998
-1.257	-7.03	-9.09	-18.08								-1.257	-15.38	-9.26	-4.029
-1.258	-7.07	-9.16	-18.23								-1.258	-15.49	-9.35	-4.059
-1.259	-7.1	-9.24	-18.37								-1.259	-15.61	-9.45	-4.09
-1.26	-7.13	-9.32	-18.52								-1.26	-15.72	-9.53	-4.118
-1.261	-7.17	-9.4	-18.68								-1.261	-15.83	-9.64	-4.152
-1.262	-7.21	-9.48	-18.83								-1.262	-15.96	-9.73	-4.182
-1.263	-7.24	-9.56	-18.97								-1.263	-16.08	-9.84	-4.216
-1.264	-7.27	-9.65	-19.13								-1.264	-16.21	-9.94	-4.247
-1.265	-7.31	-9.73	-19.27								-1.265	-16.31	-10.04	-4.281
-1.266	-7.34	-9.82	-19.43								-1.266	-16.46	-10.15	-4.314
-1.267	-7.38	-9.91	-19.59								-1.267	-16.59	-10.26	-4.351
-1.268	-7.41	-9.99	-19.74								-1.268	-16.72	-10.36	-4.382
-1.269	-7.44	-10.08	-19.9								-1.269	-16.84	-10.47	-4.419
-1.27	-7.48	-10.18	-20.05								-1.27	-16.99	-10.58	-4.452
-1.271	-7.51	-10.26	-20.21								-1.271	-17.12	-10.69	-4.477
-1.272	-7.55	-10.36	-20.38								-1.272	-17.27	-10.81	-4.508
-1.273	-7.59	-10.45	-20.54								-1.273	-17.39	-10.93	-4.554
-1.274	-7.63	-10.54	-20.7								-1.274	-17.55	-11.05	-4.6
-1.275	-7.67	-10.64	-20.87								-1.275	-17.7	-11.17	-4.637
-1.276	-7.7	-10.74	-21.03								-1.276	-17.84	-11.29	-4.674
-1.277	-7.74	-10.84	-21.2								-1.277	-17.99	-11.41	-4.71
-1.278	-7.78	-10.94	-21.37								-1.278	-18.14	-11.54	-4.753
-1.279	-7.82	-11.04	-21.54								-1.279	-18.29	-11.67	-4.79
-1.28	-7.85	-11.14	-21.71								-1.28	-18.45	-11.82	-4.83
-1.281	-7.89	-11.24	-21.89								-1.281	-18.61	-11.95	-4.87
-1.282	-7.93	-11.35	-22.06								-1.282	-18.77	-12.08	-4.913
-1.283	-7.97	-11.45	-22.23								-1.283	-18.94	-12.23	-4.95
-1.284	-8	-11.55	-22.41								-1.284	-19.09	-12.37	-4.99
-1.285	-8.04	-11.67	-22.59								-1.285	-19.26	-12.51	-5.036
-1.286	-8.08	-11.78	-22.77								-1.286	-19.44	-12.64	-5.076
-1.287	-8.12	-11.89	-22.95								-1.287	-19.61	-12.78	-5.119
-1.288	-8.17	-12	-23.13								-1.288	-19.8	-12.93	-5.165
-1.289	-8.21	-12.11	-23.31								-1.289	-19.98	-13.09	-5.208
-1.29	-8.24	-12.22	-23.5								-1.29	-20.16	-13.25	-5.251
-1.291	-8.28	-12.34	-23.68								-1.291	-20.34	-13.4	-5.297
-1.292	-8.32	-12.45	-23.87								-1.292	-20.53	-13.57	-5.343
-1.293	-8.37	-12.57	-24.06								-1.293	-20.72	-13.72	-5.389
-1.294	-8.4	-12.69	-24.24								-1.294	-20.92	-13.88	-5.438
-1.295	-8.44	-12.81	-24.43								-1.295	-21.11	-14.04	-5.484
-1.296	-8.48	-12.93	-24.63								-1.296	-21.31	-14.2	-5.533
-1.297	-8.52	-13.05	-24.81								-1.297	-21.51	-14.37	-5.582
-1.298	-8.57	-13.18	-25.01								-1.298	-21.71	-14.51	-5.632
-1.299	-8.61	-13.3	-25.2								-1.299	-21.93	-14.66	-5.684
-1.3	-8.65	-13.43	-25.4								-1.3	-22.14	-14.9	-5.733
-1.301	-8.69	-13.56	-25.6								-1.301	-22.34	-15.06	-5.782
-1.302	-8.74	-13.69	-25.79								-1.302	-22.56	-15.24	-5.834
-1.303	-8.78	-13.82	-25.96								-1.303	-22.78	-15.42	-5.889
-1.304	-8.82	-13.95	-26.16								-1.304	-23.01	-15.58	-5.945
-1.305	-8.86	-14.08	-26.36								-1.305	-23.22	-15.78	-6.003
-1.306	-8.9	-14.21	-26.56								-1.306	-23.46	-15.98	-6.058
-1.307	-8.94	-14.35	-26.77								-1.307	-23.69	-16.17	-6.114
-1.308	-8.99	-14.48	-26.97								-1.308	-23.92	-16.36	-6.166
-1.309	-9.03	-14.61	-27.16								-1.309	-24.16	-16.53	-6.224
-1.31	-9.08	-14.75	-27.7								-1.31	-24.4	-16.72	-6.286
-1.311	-9.12	-14.89	-27.89								-1.311	-24.64	-16.97	-6.344
-1.312	-9.17	-15.03	-28.1								-1.312	-24.89	-17.18	-6.405
-1.313	-9.21	-15.17	-28.32								-1.313	-25.14	-17.37	-6.467
-1.314	-9.26	-15.31	-28.53								-1.314	-25.39	-17.62	-6.53
-1.315	-9.31	-15.45	-28.75								-1.315	-25.65	-17.82	-6.59
-1.316	-9.36	-15.57	-28.96								-1.316	-25.91	-18.01	-6.65
-1.317	-9.41	-15.72	-29.21								-1.317	-26.18	-18.22	-6.72
-1.318	-9.45	-15.87	-29.39								-1.318	-26.44	-18.46	-6.78
-1.319	-9.5	-16.03	-29.61								-1.319	-26.7	-18.7	-6.84
-1.32	-9.55	-16.18	-29.82								-1.32	-27.3	-18.92	-6.92
-1.321	-9.6	-16.33	-30.04								-1.321	-27.54	-19.17	-6.98
-1.322	-9.64	-16.48	-30.25								-1.322	-27.85	-19.39	-7.05
-1.323	-9.7	-16.62	-30.47								-1.323	-28.12	-19.68	-7.12
-1.324	-9.75	-16.77	-30.68								-1.324	-28.43	-19.93	-7.19
-1.325	-9.8	-16.92	-30.9								-1.325	-28.71	-20.19	-7.26
-1.326	-9.86	-17.07	-31.11								-1.326	-29.02	-20.43	-7.33
-1.327	-9.91	-17.23	-31.33								-1.327	-29.32	-20.66	-7.4
-1.328	-9.96	-17.38	-31.57								-1.328	-29.66	-20.94	-7.48
-1.329	-10.02	-17.54	-31.79								-1.329	-29.97	-21.15	-7.55
-1.33	-10.08	-17.7	-32								-1.33	-30.27	-21.4	-7.63
-1.331	-10.12	-17.85	-32.22								-1.331	-30.55	-21.66	-7.71
-1.332	-10.17	-18	-32.46								-1.332	-30.89	-21.99	-7.78
-1.333	-10.23	-18.16	-32.68								-1.333	-31.2	-22.3	-7.86
-1.334	-10.28	-18.32	-32.92								-1.334	-31.5	-22.59	-7.95
-1.335	-10.34	-18.48	-33.14								-1.335	-31.9	-22.86	-8.03
-1.336	-10.39	-18.64	-33.35								-1.336	-32.27	-23.15	-8.09
-1.337	-10.45	-18.8	-33.57								-1.337	-32.64	-23.42	-8.18
-1.338	-10.51	-18.96	-33.81								-1.338	-32.98	-23.71	-8.27
-1.339	-10.57	-19.12	-34.03								-1.339	-33.28	-24.01	-8.36
-1.34	-10.63	-19.29	-34.24								-1.34	-33.65	-24.34	-8.44
-1.341	-10.7	-19.46	-34.49								-1.341	-34.02	-24.66	-8.54
-1.342	-10.76	-19.63	-34.7								-1.342	-34.36	-24.95	-8.64
-1.343	-10.83	-19.8	-34.95								-1.343	-34.76	-25.27	-8.72
-1.344	-10.91	-19.96	-35.2								-1.344	-35.09	-25.57	-8.81
-1.345	-10.97	-20.12	-35.41								-1.345	-35.46	-25.91	-8.88
-1.346	-11.04	-20.29	-35.66								-1.346	-35.92	-26.21	-8.98
-1.347	-11.11	-20.46	-35.9								-1.347	-36.29	-26.54	-9.08
-1.348	-11.18	-20.62	-36.12								-1.348	-36.63	-26.85	-9.19
-1.349	-11.26	-20.8	-36.36								-1.349	-37.09	-27.51	-9.29
-1.35	-11.33	-20.96	-36.61								-1.35	-37.49	-27.85	-9.39
-1.351	-11.4	-21.13	-36.82								-1.351	-37.92	-28.22	-9.49
-1.352	-11.48	-21.3	-37.07								-1.352	-38.32	-28.59	-9.59
-1.353	-11.56	-21.47	-37.31								-1.353	-38.72	-28.92	-9.7
-1.354	-11.63	-21.64	-37.56								-1.354	-39.15	-29.32	-9.8
-1.355	-11.71	-21.82	-37.77								-1.355	-39.55	-29.66	-9.91
-1.356	-11.8	-21.99	-38.02								-1.356	-39.98	-30.03	-10.02
-1.357	-11.88	-22.16	-38.27								-1.357	-40.41	-30.4	-10.13
-1.358	-11.97	-22.33	-38.48								-1.358	-40.87	-30.73	-10.23
-1.359	-12.05	-22.5	-38.73								-1.359	-41.33	-31.1	-10.34
-1.36	-12.14	-22.68	-38.94								-1.36	-41.79	-31.5	-10.45
-1.361	-12.24	-22.86	-39.19								-1.361	-42.25	-31.9	-10.57
-1.362	-12.34	-23.04	-39.43								-1.362	-42.68	-32.3	-10.68
-1.363	-12.43	-23.22	-39.68								-1.363	-43.2	-32.67	-10.78
-1.364	-12.53	-23.4	-39.92								-1.364	-43.66	-33.1	-10.91
-1.365	-12.63	-23.58	-40.17								-1.365	-44.15	-33.5	-11.04
-1.366	-12.72	-23.76	-40.38								-1.366	-44.61	-33.9	-11.15
-1.367	-12.81	-23.94	-40.63								-1.367	-45.1	-34.23	-11.27
-1.368	-12.92	-24.12	-40.88								-1.368	-45.6	-34.6	-11.39
-1.369	-13.01	-24.31	-41.12								-1.369	-46.09	-35.03	-11.52
-1.37	-13.12	-24.48	-41.37								-1.37	-46.58	-35.46	-11.66
-1.371	-13.22	-24.67	-41.61								-1.371	-47.1	-35.99	-11.8
-1.372	-13.31	-24.85	-41.86								-1.372	-47.62	-36.42	-11.93
-1.373	-13.41	-25.03	-42.1								-1.373	-48.11	-36.88	-12.05
-1.374	-13.53	-25.21	-42.35								-1.374	-48.64	-37.27	-12.18
-1.375	-13.63	-25.4	-42.6								-1.375	-49.13	-37.74	-12.33
-1.376	-13.74	-25.58	-42.81								-1.376	-49.68	-38.2	-12.47
-1.377	-13.85	-25.76	-43.09								-1.377	-50.2	-38.63	-12.6
-1.378	-13.92	-25.96	-43.33								-1.378	-50.75	-39.02	-12.75
-1.379	-14.03	-26.15	-43.58								-1.379	-51.34	-39.52	-12.88
-1.38	-14.14	-26.33	-43.82								-1.38	-51.89	-40.01	-13.01
-1.381	-14.26	-26.52	-44.07								-1.381	-52.41	-40.5	-13.17
-1.382	-14.37	-26.71	-44.35								-1.382	-53.06	-40.96	-13.32
-1.383	-14.48	-26.9	-44.59								-1.383	-53.61	-41.42	-13.47
-1.384	-14.59	-27.09	-44.87								-1.384	-54.19	-41.91	-13.64
-1.385	-14.72	-27.28	-45.11								-1.385	-54.75	-42.37	-13.8
-1.386	-14.84	-27.8	-45.36								-1.386	-55.3	-42.89	-13.92
-1.387	-14.97	-27.98	-45.64								-1.387	-55.88	-43.42	-14.09
-1.388	-15.09	-28.16	-45.88								-1.388	-56.5	-43.85	-14.25
-1.389	-15.22	-28.35	-46.13								-1.389	-57.08	-44.34	-14.41
-1.39	-15.36	-28.56	-46.4								-1.39	-57.63	-44.89	-14.58
-1.391	-15.49	-28.75	-46.65								-1.391	-58.22	-45.38	-14.74
-1.392	-15.63	-28.96	-46.89								-1.392	-58.86	-45.9	-14.92
-1.393	-15.79	-29.18	-47.17								-1.393	-59.47	-46.36	-15.09
-1.394	-15.91	-29.36	-47.42								-1.394	-60.12	-46.89	-15.26
-1.395	-16.06	-29.58	-47.66								-1.395	-60.73	-47.44	-15.43
-1.396	-16.21	-29.76	-47.94								-1.396	-61.35	-47.96	-15.61
-1.397	-16.35	-29.98	-48.18								-1.397	-61.99	-48.45	-15.78
-1.398	-16.51	-30.19	-48.46								-1.398	-62.64	-48.97	-15.93
-1.399	-16.66	-30.37	-48.74								-1.399	-63.25	-49.53	-16.14
-1.4	-16.81	-30.59	-48.98								-1.4	-63.93	-50.11	-16.36
-1.401	-16.96	-30.77	-49.23								-1.401	-64.57	-50.66	-16.55
-1.402	-17.12	-30.99	-49.5								-1.402	-65.31	-51.25	-16.75
-1.403	-17.3	-31.2	-49.78								-1.403	-65.95	-51.8	-16.94
-1.404	-17.46	-31.39	-50.03								-1.404	-66.63	-52.35	-17.16
-1.405	-17.63	-31.6	-50.3								-1.405	-67.37	-52.9	-17.34
-1.406	-17.83	-31.82	-50.55								-1.406	-68.1	-53.43	-17.55
-1.407	-18.01	-32.06	-50.82								-1.407	-68.81	-53.98	-17.76
-1.408	-18.19	-32.25	-51.1								-1.408	-69.48	-54.56	-17.96
-1.409	-18.36	-32.46	-51.35								-1.409	-70.13	-55.11	-18.17
-1.41	-18.54	-32.68	-51.62								-1.41	-70.87	-55.73	-18.37
-1.411	-18.71	-32.89	-51.87								-1.411	-71.51	-56.34	-18.58
-1.412	-18.9	-33.11	-52.14								-1.412	-72.19	-56.93	-18.8
-1.413	-19.07	-33.32	-52.42								-1.413	-72.92	-57.54	-19
-1.414	-19.25	-33.54	-52.67								-1.414	-73.69	-58.12	-19.22
-1.415	-19.44	-33.75	-52.94								-1.415	-74.4	-58.68	-19.46
-1.416	-19.62	-33.97	-53.22								-1.416	-75.13	-59.29	-19.69
-1.417	-19.79	-34.18	-53.47								-1.417	-75.87	-59.9	-19.9
-1.418	-19.98	-34.4	-53.77								-1.418	-76.55	-60.52	-20.16
-1.419	-20.16	-34.61	-53.99								-1.419	-77.31	-61.1	-20.39
-1.42	-20.36	-34.83	-54.26								-1.42	-78.11	-61.72	-20.63
-1.421	-20.55	-35.04	-54.54								-1.421	-78.82	-62.3	-20.86
-1.422	-20.74	-35.26	-54.82								-1.422	-79.65	-62.91	-21.1
-1.423	-20.93	-35.5	-55.09								-1.423	-80.45	-63.53	-21.3
-1.424	-21.14	-35.72	-55.37								-1.424	-81.15	-64.14	-21.57
-1.425	-21.35	-35.93	-55.65								-1.425	-81.98	-64.73	-21.81
-1.426	-21.55	-36.18	-55.92								-1.426	-82.75	-65.37	-22.04
-1.427	-21.75	-36.39	-56.2								-1.427	-83.58	-65.98	-22.31
-1.428	-21.95	-36.61	-56.47								-1.428	-84.32	-66.63	-22.56
-1.429	-22.16	-36.85	-56.75								-1.429	-85.11	-67.24	-22.81
-1.43	-22.36	-37.07	-57.03								-1.43	-85.91	-67.92	-23.04
-1.431	-22.57	-37.28	-57.33								-1.431	-86.68	-68.56	-23.32
-1.432	-22.8	-37.5	-57.61								-1.432	-87.39	-69.24	-23.6
-1.433	-23.01	-37.74	-57.89								-1.433	-88.18	-69.95	-23.87
-1.434	-23.23	-37.96	-58.16								-1.434	-88.95	-70.5	-24.13
-1.435	-23.46	-38.2	-58.44								-1.435	-89.81	-71.11	-24.38
-1.436	-23.69	-38.45	-58.69								-1.436	-90.55	-71.76	-24.63
-1.437	-23.97	-38.67	-58.96								-1.437	-91.38	-72.4	-24.93
-1.438	-24.22	-38.91	-59.24								-1.438	-92.15	-73.02	-25.22
-1.439	-24.45	-39.13	-59.45								-1.439	-92.94	-73.72	-25.5
-1.44	-24.7	-39.37	-59.76								-1.44	-93.77	-74.43	-25.76
-1.441	-24.94	-39.62	-60.01								-1.441	-94.57	-75.01	-26.07
-1.442	-25.18	-39.83	-60.28								-1.442	-95.34	-75.75	-26.35
-1.443	-25.45	-40.08	-60.56								-1.443	-96.2	-76.45	-26.62
-1.444	-25.68	-40.29	-60.87								-1.444	-97.1	-77.13	-27.23
-1.445	-25.93	-40.51	-61.17								-1.445	-98	-77.78	-27.54
-1.446	-26.21	-40.75	-61.45								-1.446	-98.8	-78.45	-27.82
-1.447	-26.47	-41	-61.72								-1.447	-99.6	-79.19	-28.09
-1.448	-26.74	-41.21	-62.03								-1.448	-100.5	-79.96	-28.46
-1.449	-27	-41.43	-62.34								-1.449	-101.4	-80.63	-28.77
-1.45	-27.26	-41.67	-62.58								-1.45	-102.2	-81.31	-29.02
-1.451	-27.86	-41.92	-62.86								-1.451	-103.1	-82.04	-29.35
-1.452	-28.1	-42.17	-63.17								-1.452	-104	-82.72	-29.66
-1.453	-28.38	-42.41	-63.48								-1.453	-104.8	-83.46	-30
-1.454	-28.62	-42.63	-63.75								-1.454	-105.7	-84.19	-30.34
-1.455	-28.93	-42.87	-64.03								-1.455	-106.5	-84.93	-30.7
-1.456	-29.21	-43.12	-64.3								-1.456	-107.3	-85.7	-31.01
-1.457	-29.52	-43.36	-64.64								-1.457	-108.2	-86.34	-31.35
-1.458	-29.85	-43.61	-64.92								-1.458	-109.1	-86.96	-31.66
-1.459	-30.13	-43.85	-65.19								-1.459	-110	-87.6	-32.02
-1.46	-30.41	-44.1	-65.5								-1.46	-110.9	-88.34	-32.36
-1.461	-30.71	-44.35	-65.78								-1.461	-111.8	-89.07	-32.73
-1.462	-31.02	-44.59	-66.05								-1.462	-112.6	-89.84	-33.07
-1.463	-31.45	-44.84	-66.36								-1.463	-113.4	-90.55	-33.41
-1.464	-31.73	-45.11	-66.67								-1.464	-114.3	-91.25	-33.74
-1.465	-32.03	-45.36	-66.94								-1.465	-115.3	-91.96	-34.11
-1.466	-32.34	-45.6	-67.22								-1.466	-116.2	-92.73	-34.48
-1.467	-32.68	-45.82	-67.53								-1.467	-117	-93.4	-34.85
-1.468	-32.98	-46.07	-67.84								-1.468	-117.9	-94.08	-35.19
-1.469	-33.32	-46.31	-68.14								-1.469	-118.9	-94.82	-35.56
-1.47	-33.6	-46.56	-68.45								-1.47	-119.9	-95.58	-35.92
-1.471	-33.91	-46.8	-68.73								-1.471	-120.8	-96.38	-36.32
-1.472	-34.27	-47.05	-69.03								-1.472	-121.7	-97.3	-36.69
-1.473	-34.58	-47.29	-69.31								-1.473	-122.6	-98	-37.09
-1.474	-34.89	-47.54	-69.59								-1.474	-123.4	-98.7	-37.49
-1.475	-35.23	-47.78	-69.86								-1.475	-124.5	-99.4	-37.89
-1.476	-35.53	-48.03	-70.17								-1.476	-125.3	-100.2	-38.26
-1.477	-35.9	-48.28	-70.48								-1.477	-126.3	-100.9	-38.69
-1.478	-36.21	-48.49	-70.75								-1.478	-127.2	-101.6	-39.09
-1.479	-36.58	-48.74	-71.06								-1.479	-128.1	-102.4	-39.49
-1.48	-36.95	-48.98	-71.3								-1.48	-129.1	-103.2	-39.92
-1.481	-37.28	-49.26	-71.61								-1.481	-130	-104	-40.28
-1.482	-37.65	-49.5	-71.89								-1.482	-130.9	-104.6	-40.68
-1.483	-37.99	-49.75	-72.2								-1.483	-132	-105.4	-41.08
-1.484	-38.33	-50	-72.5								-1.484	-133	-106	-41.51
-1.485	-38.7	-50.27	-72.78								-1.485	-134	-106.7	-41.94
-1.486	-39.1	-50.52	-73.09								-1.486	-134.9	-107.6	-42.34
-1.487	-39.46	-50.76	-73.39								-1.487	-135.8	-108.4	-42.71
-1.488	-39.8	-51.04	-73.67								-1.488	-136.8	-109.3	-43.14
-1.489	-40.17	-51.29	-73.95								-1.489	-137.8	-110.1	-43.54
-1.49	-40.57	-51.53	-74.19								-1.49	-138.8	-110.8	-44
-1.491	-40.94	-51.78	-74.53								-1.491	-139.6	-111.7	-44.46
-1.492	-41.31	-52.02	-74.84								-1.492	-140.6	-112.4	-44.92
-1.493	-41.71	-52.27	-75.2								-1.493	-141.6	-113.1	-45.35
-1.494	-42.07	-52.54	-75.51								-1.494	-142.5	-113.9	-45.78
-1.495	-42.44	-52.85	-75.79								-1.495	-143.4	-114.5	-46.24
-1.496	-42.84	-53.13	-76.09								-1.496	-144.4	-115.3	-46.73
-1.497	-43.24	-53.43	-76.4								-1.497	-145.4	-116.1	-47.19
-1.498	-43.67	-53.71	-76.68								-1.498	-146.5	-116.8	-47.65
-1.499	-44.07	-53.96	-77.02								-1.499	-147.6	-117.6	-48.18
											-1.5	-147.8	-117.8	-48.3

## Sheet: Fig. 6
Fig. 6a					Fig. 6b
Reaction Coordinate					Reaction Coordinate
0	0	0	0		0	0	--	0	--
2	0	0	0		2	0	--	0	--
3	-20.8653	-19.3362	-13.0604		3	-147.592	--	-133.953	--
5	-20.8653	-19.3362	-13.0604		5	-147.592	--	-133.953	--
6	0	0	0		6	-189.183	-189.183	-175.64	-175.64
8	0	0	0		8	-189.183	-189.183	-175.64	-175.64
					9	-267.727	-152.182	-260.124	-152.182
					11	-267.727	-152.182	-260.124	-152.182
					12	-270.328		-256.998
					14	-270.328		-256.998
					15	-239.668		-239.668
					17	-239.668		-239.668

## Sheet: Fig. 7
Fig. 7a					Fig. 7b
E (V)	Cu	E (V)	Cu-S			Con.
-0.9	-0.85417	-0.9	0.4356		Cu	36
-0.905	-0.82347	-0.901	0.2772		Cu-S	99
-0.91	-0.96163	-0.902	0.3432
-0.915	-0.86952	-0.903	0.384
-0.92	-0.90023	-0.904	0.1524
-0.925	-0.99233	-0.905	0.3252
-0.93	-1.03839	-0.906	0.336
-0.935	-1.06909	-0.907	0.1296
-0.94	-1.11514	-0.908	0.288
-0.945	-1.09979	-0.909	0.1704
-0.95	-1.2533	-0.91	0.1668
-0.955	-1.36076	-0.911	0.2148
-0.96	-1.48357	-0.912	0.012
-0.965	-1.60638	-0.913	0.1596
-0.97	-1.72919	-0.914	0.174
-0.975	-1.83665	-0.915	-0.0696
-0.98	-2.03621	-0.916	0.1044
-0.985	-2.06692	-0.917	0.0528
-0.99	-1.97481	-0.918	-0.0504
-0.995	-2.02086	-0.919	0.0372
-1	-1.95946	-0.92	-0.15
-1.005	-1.92875	-0.921	-0.0288
-1.01	-1.86735	-0.922	-0.0216
-1.015	-1.86735	-0.923	-0.2724
-1.02	-1.8213	-0.924	-0.1092
-1.025	-1.69849	-0.925	-0.1128
-1.03	-1.62173	-0.926	-0.2976
-1.035	-1.52962	-0.927	-0.1644
-1.04	-1.45287	-0.928	-0.3084
-1.045	-1.43752	-0.929	-0.2604
-1.05	-1.28401	-0.93	-0.246
-1.055	-1.14584	-0.931	-0.4932
-1.06	-1.1612	-0.932	-0.3312
-1.065	-1.1919	-0.933	-0.3228
-1.07	-1.20725	-0.934	-0.5448
-1.075	-1.14584	-0.935	-0.4008
-1.08	-1.1919	-0.936	-0.522
-1.085	-1.06909	-0.937	-0.5448
-1.09	-1.11514	-0.938	-0.504
-1.095	-1.11514	-0.939	-0.7032
-1.1	-1.14584	-0.94	-0.57
-1.105	-1.20725	-0.941	-0.5664
-1.11	-1.2533	-0.942	-0.828
-1.115	-1.28401	-0.943	-0.666
-1.12	-1.33006	-0.944	-0.6876
-1.125	-1.46822	-0.945	-0.8652
-1.13	-1.60638	-0.946	-0.7476
-1.135	-1.72919	-0.947	-0.9024
-1.14	-1.75989	-0.948	-0.8544
-1.145	-1.9134	-0.949	-0.858
-1.15	-2.20508	-0.95	-1.0932
-1.155	-2.37394	-0.951	-0.9348
-1.16	-2.58886	-0.952	-0.9276
-1.165	-2.68096	-0.953	-1.1712
-1.17	-2.92658	-0.954	-1.0308
-1.175	-3.00334	-0.955	-1.1604
-1.18	-3.40247	-0.956	-1.1604
-1.185	-3.54063	-0.957	-1.1448
-1.19	-3.89371	-0.958	-1.3656
-1.195	-4.07792	-0.959	-1.2192
-1.2	-4.4924	-0.96	-1.2108
-1.205	-4.67662	-0.961	-1.4916
-1.21	-4.98364	-0.962	-1.3104
-1.215	-5.22926	-0.963	-1.3992
-1.22	-5.44417	-0.964	-1.4952
-1.225	-5.8126	-0.965	-1.4508
-1.23	-5.7665	-0.966	-1.6428
-1.235	-6.1043	-0.967	-1.5132
-1.24	-6.3192	-0.968	-1.5132
-1.245	-6.5648	-0.969	-1.7976
-1.25	-6.8565	-0.97	-1.6236
-1.255	-7.2096	-0.971	-1.6908
-1.26	-7.4705	-0.972	-1.8084
-1.265	-7.9925	-0.973	-1.7532
-1.27	-8.5451	-0.974	-1.9296
-1.275	-9.0363	-0.975	-1.8372
-1.28	-9.4355	-0.976	-1.842
-1.285	-10.0342	-0.977	-2.0952
-1.29	-10.6175	-0.978	-1.9488
-1.295	-11.2316	-0.979	-1.9404
-1.3	-12.0912	-0.98	-2.2068
-1.305	-12.8741	-0.981	-2.0436
-1.31	-13.8873	-0.982	-2.1072
-1.315	-14.7777	-0.983	-2.232
-1.32	-15.9137	-0.984	-2.184
-1.325	-16.9422	-0.985	-2.3724
-1.33	-18.3545	-0.986	-2.25
-1.335	-19.7054	-0.987	-2.2464
-1.34	-21.2252	-0.988	-2.5488
-1.345	-22.8985	-0.989	-2.376
-1.35	-24.6945	-0.99	-2.3724
-1.355	-26.6595	-0.991	-2.6004
-1.36	-28.7473	-0.992	-2.4864
-1.365	-31.1881	-0.993	-2.6232
-1.37	-33.7364	-0.994	-2.6076
-1.375	-36.3461	-0.995	-2.604
-1.38	-39.1707	-0.996	-2.8548
-1.385	-42.3638	-0.997	-2.6892
-1.39	-45.9252	-0.998	-2.6736
-1.395	-49.5174	-0.999	-2.9616
-1.4	-53.2017	-1	-2.796
-1.405	-56.886	-1.001	-2.8728
-1.41	-61.3225	-1.002	-2.9832
-1.415	-65.7589	-1.003	-2.9172
-1.42	-70.0573	-1.004	-3.1128
-1.425	-75.5683	-1.005	-3.006
-1.43	-80.6803	-1.006	-2.9988
-1.435	-85.9304	-1.007	-3.2964
-1.44	-92.2244	-1.008	-3.1236
-1.445	-97.521	-1.009	-3.1128
-1.45	-104.643	-1.01	-3.3564
-1.455	-111.383	-1.011	-3.2088
-1.46	-118.981	-1.012	-3.3084
-1.465	-126.626	-1.013	-3.408
-1.47	-132.89	-1.014	-3.3372
-1.475	-141.118	-1.015	-3.5256
-1.48	-149.039	-1.016	-3.4548
-1.485	-157.958	-1.017	-3.4332
-1.49	-165.956	-1.018	-3.6984
-1.495	-175.858	-1.019	-3.5256
-1.5	-185.667	-1.02	-3.4956
		-1.021	-3.804
		-1.022	-3.6096
		-1.023	-3.6648
		-1.024	-3.804
		-1.025	-3.72
		-1.026	-3.912
		-1.027	-3.792
		-1.028	-3.792
		-1.029	-4.092
		-1.03	-3.888
		-1.031	-3.864
		-1.032	-4.14
		-1.033	-3.948
		-1.034	-4.056
		-1.035	-4.128
		-1.036	-4.068
		-1.037	-4.284
		-1.038	-4.116
		-1.039	-4.092
		-1.04	-4.428
		-1.041	-4.2
		-1.042	-4.188
		-1.043	-4.404
		-1.044	-4.272
		-1.045	-4.428
		-1.046	-4.356
		-1.047	-4.356
		-1.048	-4.608
		-1.049	-4.392
		-1.05	-4.356
		-1.051	-4.668
		-1.052	-4.452
		-1.053	-4.512
		-1.054	-4.62
		-1.055	-4.548
		-1.056	-4.728
		-1.057	-4.572
		-1.058	-4.572
		-1.059	-4.86
		-1.06	-4.632
		-1.061	-4.596
		-1.062	-4.86
		-1.063	-4.668
		-1.064	-4.788
		-1.065	-4.776
		-1.066	-4.776
		-1.067	-4.956
		-1.068	-4.764
		-1.069	-4.764
		-1.07	-5.064
		-1.071	-4.836
		-1.072	-4.812
		-1.073	-5.016
		-1.074	-4.884
		-1.075	-5.004
		-1.076	-4.98
		-1.077	-4.956
		-1.078	-5.172
		-1.079	-4.956
		-1.08	-4.92
		-1.081	-5.232
		-1.082	-5.028
		-1.083	-5.052
		-1.084	-5.172
		-1.085	-5.088
		-1.086	-5.244
		-1.087	-5.136
		-1.088	-5.148
		-1.089	-5.376
		-1.09	-5.172
		-1.091	-5.136
		-1.092	-5.424
		-1.093	-5.232
		-1.094	-5.268
		-1.095	-5.376
		-1.096	-5.328
		-1.097	-5.472
		-1.098	-5.376
		-1.099	-5.388
		-1.1	-5.604
		-1.101	-5.424
		-1.102	-5.4
		-1.103	-5.712
		-1.104	-5.52
		-1.105	-5.484
		-1.106	-5.724
		-1.107	-5.58
		-1.108	-5.688
		-1.109	-5.7
		-1.11	-5.712
		-1.111	-5.916
		-1.112	-5.724
		-1.113	-5.712
		-1.114	-6.036
		-1.115	-5.856
		-1.116	-5.856
		-1.117	-6.036
		-1.118	-5.964
		-1.119	-6.132
		-1.12	-6.036
		-1.121	-6.072
		-1.122	-6.336
		-1.123	-6.144
		-1.124	-6.12
		-1.125	-6.396
		-1.126	-6.288
		-1.127	-6.432
		-1.128	-6.336
		-1.129	-6.42
		-1.13	-6.684
		-1.131	-6.492
		-1.132	-6.444
		-1.133	-6.756
		-1.134	-6.6
		-1.135	-6.672
		-1.136	-6.78
		-1.137	-6.744
		-1.138	-6.936
		-1.139	-6.828
		-1.14	-6.864
		-1.141	-7.14
		-1.142	-6.948
		-1.143	-6.936
		-1.144	-7.248
		-1.145	-7.08
		-1.146	-7.116
		-1.147	-7.26
		-1.148	-7.224
		-1.149	-7.404
		-1.15	-7.284
		-1.151	-7.332
		-1.152	-7.62
		-1.153	-7.428
		-1.154	-7.392
		-1.155	-7.692
		-1.156	-7.56
		-1.157	-7.632
		-1.158	-7.704
		-1.159	-7.716
		-1.16	-7.908
		-1.161	-7.752
		-1.162	-7.812
		-1.163	-8.1
		-1.164	-7.92
		-1.165	-7.908
		-1.166	-8.172
		-1.167	-8.064
		-1.168	-8.184
		-1.169	-8.196
		-1.17	-8.256
		-1.171	-8.472
		-1.172	-8.28
		-1.173	-8.292
		-1.174	-8.628
		-1.175	-8.496
		-1.176	-8.532
		-1.177	-8.664
		-1.178	-8.676
		-1.179	-8.868
		-1.18	-8.712
		-1.181	-8.784
		-1.182	-9.096
		-1.183	-8.952
		-1.184	-8.916
		-1.185	-9.204
		-1.186	-9.12
		-1.187	-9.252
		-1.188	-9.288
		-1.189	-9.36
		-1.19	-9.564
		-1.191	-9.42
		-1.192	-9.468
		-1.193	-9.816
		-1.194	-9.696
		-1.195	-9.72
		-1.196	-9.924
		-1.197	-9.96
		-1.198	-10.152
		-1.199	-10.068
		-1.2	-10.176
		-1.201	-10.464
		-1.202	-10.332
		-1.203	-10.356
		-1.204	-10.704
		-1.205	-10.62
		-1.206	-10.68
		-1.207	-10.884
		-1.208	-10.908
		-1.209	-11.112
		-1.21	-11.124
		-1.211	-11.232
		-1.212	-11.496
		-1.213	-11.4
		-1.214	-11.484
		-1.215	-11.844
		-1.216	-11.772
		-1.217	-11.784
		-1.218	-12.168
		-1.219	-12.108
		-1.22	-12.18
		-1.221	-12.444
		-1.222	-12.456
		-1.223	-12.672
		-1.224	-12.768
		-1.225	-12.876
		-1.226	-13.164
		-1.227	-13.092
		-1.228	-13.224
		-1.229	-13.632
		-1.23	-13.56
		-1.231	-13.62
		-1.232	-14.004
		-1.233	-14.004
		-1.234	-14.148
		-1.235	-14.364
		-1.236	-14.46
		-1.237	-14.748
		-1.238	-14.796
		-1.239	-14.964
		-1.24	-15.324
		-1.241	-15.264
		-1.242	-15.384
		-1.243	-15.876
		-1.244	-15.852
		-1.245	-15.924
		-1.246	-16.332
		-1.247	-16.392
		-1.248	-16.644
		-1.249	-16.812
		-1.25	-17.028
		-1.251	-17.364
		-1.252	-17.352
		-1.253	-17.544
		-1.254	-18.048
		-1.255	-18.072
		-1.256	-18.18
		-1.257	-18.624
		-1.258	-18.72
		-1.259	-18.96
		-1.26	-19.236
		-1.261	-19.452
		-1.262	-19.8
		-1.263	-19.932
		-1.264	-20.196
		-1.265	-20.616
		-1.266	-20.652
		-1.267	-20.88
		-1.268	-21.444
		-1.269	-21.516
		-1.27	-21.66
		-1.271	-22.236
		-1.272	-22.356
		-1.273	-22.644
		-1.274	-22.992
		-1.275	-23.28
		-1.276	-23.724
		-1.277	-23.88
		-1.278	-24.204
		-1.279	-24.78
		-1.28	-24.9
		-1.281	-25.128
		-1.282	-25.8
		-1.283	-25.944
		-1.284	-26.244
		-1.285	-26.748
		-1.286	-27.048
		-1.287	-27.54
		-1.288	-28.2
		-1.289	-28.56
		-1.29	-29.148
		-1.291	-29.376
		-1.292	-29.712
		-1.293	-30.444
		-1.294	-30.66
		-1.295	-31.032
		-1.296	-31.692
		-1.297	-32.028
		-1.298	-32.58
		-1.299	-33.024
		-1.3	-33.504
		-1.301	-34.164
		-1.302	-34.464
		-1.303	-34.896
		-1.304	-35.748
		-1.305	-36.084
		-1.306	-36.492
		-1.307	-37.332
		-1.308	-37.668
		-1.309	-38.22
		-1.31	-38.916
		-1.311	-39.396
		-1.312	-40.092
		-1.313	-40.608
		-1.314	-41.244
		-1.315	-41.976
		-1.316	-42.348
		-1.317	-42.864
		-1.318	-43.932
		-1.319	-44.376
		-1.32	-44.964
		-1.321	-45.876
		-1.322	-46.356
		-1.323	-47.064
		-1.324	-47.904
		-1.325	-48.54
		-1.326	-49.38
		-1.327	-49.932
		-1.328	-50.604
		-1.329	-51.588
		-1.33	-52.068
		-1.331	-52.74
		-1.332	-53.952
		-1.333	-54.504
		-1.334	-55.236
		-1.335	-56.232
		-1.336	-56.868
		-1.337	-57.852
		-1.338	-58.668
		-1.339	-59.52
		-1.34	-60.552
		-1.341	-61.248
		-1.342	-61.944
		-1.343	-63.084
		-1.344	-63.756
		-1.345	-64.452
		-1.346	-65.7
		-1.347	-66.372
		-1.348	-67.284
		-1.349	-68.472
		-1.35	-69.204
		-1.351	-70.2
		-1.352	-71.16
		-1.353	-71.856
		-1.354	-73.08
		-1.355	-73.92
		-1.356	-74.808
		-1.357	-76.092
		-1.358	-76.908
		-1.359	-77.796
		-1.36	-79.296
		-1.361	-79.968
		-1.362	-80.88
		-1.363	-82.212
		-1.364	-82.944
		-1.365	-83.976
		-1.366	-85.092
		-1.367	-86.124
		-1.368	-87.372
		-1.369	-88.404
		-1.37	-89.436
		-1.371	-90.792
		-1.372	-91.908
		-1.373	-92.856
		-1.374	-94.44
		-1.375	-95.292
		-1.376	-96.432
		-1.377	-98.124
		-1.378	-98.796
		-1.379	-99.936
		-1.38	-101.376
		-1.381	-102.108
		-1.382	-103.512
		-1.383	-104.652
		-1.384	-105.828
		-1.385	-107.232
		-1.386	-108.552
		-1.387	-109.668
		-1.388	-111.36
		-1.389	-112.32
		-1.39	-113.4
		-1.391	-115.2
		-1.392	-116.28
		-1.393	-117.72
		-1.394	-119.04
		-1.395	-120.12
		-1.396	-121.68
		-1.397	-122.76
		-1.398	-124.08
		-1.399	-126
		-1.4	-126.84
		-1.401	-128.04
		-1.402	-129.72
		-1.403	-130.92
		-1.404	-132.6
		-1.405	-133.44
		-1.406	-135.24
		-1.407	-136.92
		-1.408	-138.12
		-1.409	-139.56
		-1.41	-141.48
		-1.411	-142.56
		-1.412	-143.76
		-1.413	-145.68
		-1.414	-146.52
		-1.415	-147.96
		-1.416	-149.52
		-1.417	-150.96
		-1.418	-152.76
		-1.419	-154.2
		-1.42	-155.88
		-1.421	-157.8
		-1.422	-159.12
		-1.423	-160.56
		-1.424	-162.6
		-1.425	-163.56
		-1.426	-165.24
		-1.427	-167.04
		-1.428	-168.12
		-1.429	-169.92
		-1.43	-171.24
		-1.431	-172.44
		-1.432	-174.12
		-1.433	-175.8
		-1.434	-177.72
		-1.435	-179.88
		-1.436	-181.08
		-1.437	-182.64
		-1.438	-184.68
		-1.439	-184.92
		-1.44	-186.96
		-1.441	-188.76
		-1.442	-190.44
		-1.443	-192.36
		-1.444	-193.92
		-1.445	-195.6
		-1.446	-197.28
		-1.447	-198.84
		-1.448	-200.4
		-1.449	-202.56
		-1.45	-203.64
		-1.451	-205.08
		-1.452	-207.96
		-1.453	-208.68
		-1.454	-210.6
		-1.455	-212.88
		-1.456	-213.96
		-1.457	-216
		-1.458	-217.32
		-1.459	-218.64
		-1.46	-220.8
		-1.461	-222
		-1.462	-223.8
		-1.463	-225.84
		-1.464	-226.92
		-1.465	-228.84
		-1.466	-231.6
		-1.467	-232.56
		-1.468	-234.24
		-1.469	-236.76
		-1.47	-237.84
		-1.471	-240.48
		-1.472	-242.52
		-1.473	-243.96
		-1.474	-246
		-1.475	-247.44
		-1.476	-249.12
		-1.477	-252
		-1.478	-253.2
		-1.479	-253.8
		-1.48	-256.2
		-1.481	-256.92
		-1.482	-259.08
		-1.483	-261.48
		-1.484	-262.56
		-1.485	-264.96
		-1.486	-266.4
		-1.487	-268.56
		-1.488	-270.96
		-1.489	-272.4
		-1.49	-273.84
		-1.491	-276.36
		-1.492	-277.32
		-1.493	-278.76
		-1.494	-281.4
		-1.495	-282.12
		-1.496	-284.04
		-1.497	-287.4
		-1.498	-288.24
		-1.499	-290.76
